# Supplementary material for: Identification of hsa_circ_0001445 of a novel circRNA-miRNA-mRNA regulatory network as potential biomarker for coronary heart disease
Source: Front Cardiovasc Med. 2023 Mar 14;10:1104223. doi: 10.3389/fcvm.2023.1104223 (PMC10043405; doi:10.3389/fcvm.2023.1104223)
Supplement: Supplementary Table 2 — The analysis for Gene Ontology. [file Table2.xls]

ONTOLOGY	ID	Description	GeneRatio	BgRatio	pvalue	p.adjust	qvalue	geneID	Count
BP	GO:0035270	endocrine system development	26/1070	127/18670	1.15145253477484e-08	6.3790470426526e-05	5.22517039727824e-05	PAX6/INSR/INSM1/RBPJ/ASCL1/PDPK1/HOXA3/HOXA5/GATA6/OTP/MAPK3/SOX2/CDK6/HOXB3/GSK3B/CLOCK/DKK3/NEUROD1/BMP2/ETS1/CREB1/FOXO1/BAK1/TBX19/THRA/FSTL3	26
BP	GO:0010921	regulation of phosphatase activity	30/1070	175/18670	6.46288949143318e-08	0.000179022038912699	0.000146639561039834	PPARGC1B/JAK2/TSC1/DLG3/CSRNP2/ARPP19/GSK3B/CALM2/BOD1/PPP2R1B/CSRNP3/PHACTR2/PPP6R1/BMP2/FKBP15/CRY2/ITGA1/CALM1/TGFB2/FKBP1B/IGFBP3/SET/SPRED1/PPP1R2/EIF2AK2/FKBP1A/BOD1L1/PPP1R11/SH2D4A/ARFGEF3	30
BP	GO:0030099	myeloid cell differentiation	51/1070	416/18670	2.4215802806378e-07	0.000325477666893799	0.00026660350028105	POU4F1/PPARGC1B/MEIS1/RBPJ/JAK2/SFXN1/NOTCH2/SOX6/HOXA5/PURB/SLC11A2/STAT3/CDK6/NFKBIA/SNRK/PTPN11/TLR4/VEGFA/F2RL1/OSTM1/NCAPG2/TFRC/KITLG/ETS1/CREBBP/AGO1/CREB1/FAM210B/ADD1/RASSF2/JAG1/PRDX3/BATF2/PARP1/SENP1/CDKN2B/THRA/CASP3/CDC42/PRKX/PAFAH1B1/PRKCA/WDR1/FSTL3/FASN/MYC/KAT6A/LTF/KLF2/TRIB1/CTNNB1	51
BP	GO:0016311	dephosphorylation	56/1070	478/18670	2.86872327919871e-07	0.000325477666893799	0.00026660350028105	PPARGC1B/JAK2/TSC1/DLG3/YWHAB/PTPN4/PTPN3/CPPED1/CSRNP2/DUSP14/ARPP19/GSK3B/CALM2/BOD1/PPP2R1B/CSRNP3/PPP1R3E/PTPN11/PTPN12/PHACTR2/PPP6R1/BMP2/FKBP15/RPAP2/PTPRM/CRY2/ITGA1/NCK1/DUSP28/CALM1/UBLCP1/TGFB2/PTPMT1/FKBP1B/ENOPH1/IGFBP3/CTDSP2/PPP2R3C/SET/SPRED1/PPP1R2/EIF2AK2/BCL2/PTPN1/FKBP1A/BOD1L1/PTP4A2/PUDP/NT5C2/DUSP6/PPP1R11/EPHX2/PHLPP1/SH2D4A/IMPAD1/ARFGEF3	56
BP	GO:0042326	negative regulation of phosphorylation	55/1070	468/18670	3.31029436007235e-07	0.000325477666893799	0.00026660350028105	KLF4/PAX6/SYNJ2BP/LDLRAD4/INSM1/PDE4D/ATG14/SOCS4/SOCS5/MLLT1/PDPK1/LRP5/SPRY3/GMFB/STAT3/DUSP14/DEPTOR/CDKN1A/CALM2/PAQR3/SPRY1/CBLB/TRIB2/CYLD/TLR4/TRIM27/F2RL1/IGF1R/DNAJC15/C3orf33/NCK1/HEG1/FOXO1/RASSF2/CALM1/PRDX3/SNX25/BAK1/IGFBP3/CTDSP2/PEBP1/SPRED1/RHOA/CDKN2B/CORO1C/PTPN1/CASP3/PAFAH1B1/DUSP6/PIK3IP1/RAPGEF1/MYC/RABGEF1/TRIB1/SEMA6A	55
BP	GO:0035303	regulation of dephosphorylation	32/1070	209/18670	3.52502888332634e-07	0.000325477666893799	0.00026660350028105	PPARGC1B/JAK2/TSC1/DLG3/YWHAB/CSRNP2/ARPP19/GSK3B/CALM2/BOD1/PPP2R1B/CSRNP3/PHACTR2/PPP6R1/BMP2/FKBP15/CRY2/ITGA1/CALM1/TGFB2/FKBP1B/IGFBP3/PPP2R3C/SET/SPRED1/PPP1R2/EIF2AK2/FKBP1A/BOD1L1/PPP1R11/SH2D4A/ARFGEF3	32
BP	GO:0060841	venous blood vessel development	8/1070	15/18670	5.08422661914053e-07	0.000402380221000551	0.000329595503084434	BMPR2/FOXF1/ACVR2B/VEGFA/ACVRL1/HEG1/SEMA3C/EFNB2	8
BP	GO:0048732	gland development	51/1070	434/18670	8.87375283872371e-07	0.000584380351044778	0.000478674461971126	PAX6/FOXF1/INSR/INSM1/CYP7B1/ARHGAP35/RBPJ/JAK2/PDGFA/ASCL1/HNF1B/HNRNPD/PTPN3/LRP5/HOXA3/HOXA5/GATA6/UBE3A/CCDC39/OTP/MAPK3/SOX2/HOXB3/DKK3/VDR/VEGFA/PIK3CA/BMP2/ETS1/JARID2/PLAG1/CREB1/ZNF703/PTCD2/TGFB2/BCL2L11/HOXB13/TGM2/RPGRIP1L/TBX19/CLDN1/BCL2/SEMA3C/THRA/HK2/RB1CC1/FSTL3/FASN/RREB1/PKM/CTNNB1	51
BP	GO:0060541	respiratory system development	30/1070	198/18670	1.01837052969991e-06	0.000584380351044778	0.000478674461971126	BMPR2/SLC7A11/FOXF1/RBPJ/PDGFA/ASCL1/CHD7/YAP1/HOXA5/GATA6/SKI/CCDC39/ZFPM2/MAPK3/FGF9/EDN2/ACVR2B/SPRY1/VEGFA/CREB1/FOXP2/HEG1/TNS3/RIDA/RPGRIP1L/MIR17HG/THRA/FSTL3/KLF2/CTNNB1	30
BP	GO:0006367	transcription initiation from RNA polymerase II promoter	29/1070	188/18670	1.05483817878119e-06	0.000584380351044778	0.000478674461971126	MED13/RBPJ/TCF4/NOTCH2/NR6A1/NR5A2/TEAD1/YAP1/HNF1B/RORB/CDKN1A/GTF2H1/VDR/TAF2/HNF4G/GTF2E2/TP53/CREBBP/CREB1/DR1/MECP2/MED8/TAF3/SUB1/THRA/NRBP1/CAND1/HMGB1/RORA	29
BP	GO:0001933	negative regulation of protein phosphorylation	50/1070	429/18670	1.44401637372428e-06	0.000643408842119958	0.000527025559258814	KLF4/PAX6/SYNJ2BP/LDLRAD4/INSM1/PDE4D/ATG14/SOCS4/SOCS5/MLLT1/PDPK1/LRP5/SPRY3/GMFB/DUSP14/DEPTOR/CDKN1A/CALM2/PAQR3/SPRY1/CBLB/TRIB2/CYLD/TLR4/TRIM27/F2RL1/IGF1R/C3orf33/NCK1/HEG1/FOXO1/RASSF2/CALM1/SNX25/BAK1/IGFBP3/CTDSP2/PEBP1/SPRED1/CDKN2B/CORO1C/PTPN1/CASP3/PAFAH1B1/DUSP6/RAPGEF1/MYC/RABGEF1/TRIB1/SEMA6A	50
BP	GO:0031016	pancreas development	17/1070	78/18670	1.54948146638995e-06	0.000643408842119958	0.000527025559258814	PAX6/FOXF1/INSR/INSM1/NR5A2/PDPK1/HNF1B/GATA6/CCDC39/CDK6/GSK3B/ACVR2B/CLOCK/NEUROD1/FOXO1/BAK1/CTNNB1	17
BP	GO:0060485	mesenchyme development	37/1070	278/18670	1.55022226093063e-06	0.000643408842119958	0.000527025559258814	BMPR2/BNC2/PAX2/FOXF1/LDLRAD4/RBPJ/RBM24/SEMA6D/HAS2/YAP1/HOXA5/ZFPM2/MAPK3/FGF9/GDNF/GSK3B/USF3/SPRY1/EDN1/BMP2/KITLG/ACVRL1/MDM4/ZNF703/GSC/JAG1/TGFB2/NOLC1/HEY1/BCL2/CORO1C/SEMA3C/FOLR1/VASN/MYC/SEMA6A/CTNNB1	37
BP	GO:0038127	ERBB signaling pathway	24/1070	142/18670	1.70411930929718e-06	0.000643408842119958	0.000527025559258814	RBPJ/SOCS4/SOCS5/RNF126/PDPK1/PTPN3/SPRY1/CBLB/PTPN11/PTPN12/ERBB2/PIK3CA/ITGA1/RPS6KA5/RASSF2/IFI6/DGKD/CUL5/CDC42/HSP90AA1/PRKCA/FER/SLC30A10/EREG	24
BP	GO:0030324	lung development	27/1070	172/18670	1.74208170249086e-06	0.000643408842119958	0.000527025559258814	BMPR2/SLC7A11/FOXF1/RBPJ/PDGFA/ASCL1/YAP1/HOXA5/GATA6/CCDC39/ZFPM2/MAPK3/FGF9/EDN2/ACVR2B/SPRY1/VEGFA/CREB1/FOXP2/HEG1/TNS3/RIDA/MIR17HG/THRA/FSTL3/KLF2/CTNNB1	27
BP	GO:0060479	lung cell differentiation	9/1070	23/18670	2.53742899171896e-06	0.000798395477227756	0.000653977370763605	RBPJ/ASCL1/YAP1/HOXA5/GATA6/CREB1/THRA/KLF2/CTNNB1	9
BP	GO:0002064	epithelial cell development	30/1070	207/18670	2.61434943983413e-06	0.000798395477227756	0.000653977370763605	KLF5/IFT74/PAX6/INSM1/PDE4D/PDPK1/HOXA5/COL4A4/ABI2/CDK6/CDKN1A/GSK3B/CLOCK/VEGFA/F2RL1/YIPF6/HEG1/ADD1/JAG1/HOXB13/C1GALT1/CLDN1/RAP2C/PAFAH1B1/SIPA1L3/RAPGEF1/SDC1/FASN/EXPH5/CTNNB1	30
BP	GO:0014706	striated muscle tissue development	46/1070	390/18670	2.73528956025116e-06	0.000798395477227756	0.000653977370763605	KLF5/IFT20/POU4F1/AKIRIN1/MEIS1/RBPJ/RBM24/TSC1/CHD7/SOX6/YAP1/SHOX2/GATA6/SKI/ZFPM2/MTPN/FGF9/CCNT2/VEGFA/EDN1/BMP2/JARID2/CREB1/FOXP2/HEG1/SLC8A1/CDON/NEBL/PTCD2/TGFB2/MAP2K4/CFL2/MIR17HG/CENPF/BCL2/RHOA/ANKRD1/SEMA3C/FKBP1A/ITGB1/IGF1/CXADR/EFNB2/TNNI3/ARID1A/CTNNB1	46
BP	GO:0030323	respiratory tube development	27/1070	176/18670	2.73817943453562e-06	0.000798395477227756	0.000653977370763605	BMPR2/SLC7A11/FOXF1/RBPJ/PDGFA/ASCL1/YAP1/HOXA5/GATA6/CCDC39/ZFPM2/MAPK3/FGF9/EDN2/ACVR2B/SPRY1/VEGFA/CREB1/FOXP2/HEG1/TNS3/RIDA/MIR17HG/THRA/FSTL3/KLF2/CTNNB1	27
BP	GO:0006470	protein dephosphorylation	40/1070	321/18670	3.17219238984019e-06	0.000878697291985732	0.000719753757505319	JAK2/TSC1/YWHAB/PTPN4/PTPN3/CPPED1/DUSP14/ARPP19/GSK3B/CALM2/BOD1/PPP2R1B/PPP1R3E/PTPN11/PTPN12/PHACTR2/PPP6R1/RPAP2/PTPRM/CRY2/ITGA1/NCK1/DUSP28/CALM1/UBLCP1/PTPMT1/FKBP1B/IGFBP3/CTDSP2/SET/PPP1R2/EIF2AK2/BCL2/PTPN1/FKBP1A/BOD1L1/PTP4A2/DUSP6/PPP1R11/PHLPP1	40
BP	GO:0035305	negative regulation of dephosphorylation	20/1070	111/18670	4.49566643507898e-06	0.00118599962144464	0.000971469574016314	DLG3/YWHAB/CSRNP2/ARPP19/GSK3B/BOD1/CSRNP3/PHACTR2/FKBP15/CRY2/TGFB2/FKBP1B/SET/SPRED1/PPP1R2/FKBP1A/BOD1L1/PPP1R11/SH2D4A/ARFGEF3	20
BP	GO:0003205	cardiac chamber development	26/1070	171/18670	4.92429331480221e-06	0.00124002658927292	0.00101572385072308	MATR3/BMPR2/TMEM65/POU4F1/FOXF1/GREB1L/RBPJ/CHD7/NOTCH2/SHOX2/GATA6/ZFPM2/TP53/MDM4/HEG1/PTCD2/JAG1/TGFB2/MIR17HG/HEY1/DNAH11/SEMA3C/FKBP1A/DCTN5/TNNI3/ARID1A	26
BP	GO:0002053	positive regulation of mesenchymal cell proliferation	9/1070	25/18670	5.71568487652104e-06	0.00133693657529767	0.00109510423258755	FOXF1/PDGFA/SHOX2/LRP5/FGF9/VEGFA/FOXP2/MYC/CTNNB1	9
BP	GO:0006352	DNA-templated transcription, initiation	33/1070	249/18670	6.1517455441959e-06	0.00133693657529767	0.00109510423258755	MED13/RBPJ/SETX/TCF4/NOTCH2/NR6A1/NR5A2/TEAD1/YAP1/HNF1B/RORB/MAPK3/CDKN1A/UBTF/GTF2H1/VDR/TAF2/HNF4G/GTF2E2/TP53/CREBBP/CREB1/DR1/MECP2/MED8/TAF3/SUB1/THRA/NRBP1/CAND1/HMGB1/CTNNB1/RORA	33
BP	GO:0001655	urogenital system development	40/1070	330/18670	6.25876216997557e-06	0.00133693657529767	0.00109510423258755	IFT20/KLHL3/PAX2/FOXF1/NFIA/CYP7B1/GREB1L/TSC1/PDGFA/HAS2/YAP1/HNF1B/COL4A4/UBE3A/GDNF/ACVR2B/SPRY1/VEGFA/BMP2/PLAG1/EMX2/PTCD2/JAG1/TGFB2/BCL2L11/HOXB13/C1GALT1/AQP11/RIDA/RPGRIP1L/CENPF/BCL2/NLE1/PRKX/EFNB2/CRLF1/FSTL3/SDC1/MYC/CTNNB1	40
BP	GO:0010923	negative regulation of phosphatase activity	19/1070	104/18670	6.2744315808194e-06	0.00133693657529767	0.00109510423258755	DLG3/CSRNP2/ARPP19/GSK3B/BOD1/CSRNP3/PHACTR2/FKBP15/CRY2/TGFB2/FKBP1B/SET/SPRED1/PPP1R2/FKBP1A/BOD1L1/PPP1R11/SH2D4A/ARFGEF3	19
BP	GO:0045785	positive regulation of cell adhesion	46/1070	403/18670	6.59286927576183e-06	0.00135275910324891	0.00110806469582102	IFT74/HSPH1/FOXF1/JAK2/TSC1/HAS2/SOCS5/PDPK1/SOX2/CDK6/RUNX3/GSK3B/PLEKHA2/CYLD/PTPN11/VEGFA/AP3B1/TFRC/ERBB2/PIK3CA/MYO10/ETS1/C1QBP/ICOSLG/NCK1/LIMS1/MAP3K8/TGFB2/TGM2/BCL10/RHOA/CDC42/STX3/IGF1/PRKCA/EFNB2/CCDC88B/FSTL3/ADAM19/CD55/TNFRSF13C/RREB1/HSD17B12/ZFHX3/HMGB1/RAC1	46
BP	GO:0030900	forebrain development	44/1070	381/18670	7.73262423079552e-06	0.00152995493709311	0.00125320838567517	PLXNA4/SLC7A11/POU3F1/CDK5R1/POU4F1/PAX6/ARHGAP35/RBPJ/TSC1/ASCL1/CHD7/SHANK3/SKI/OTP/SOX2/CDK6/GSK3B/SOX1/NEUROD1/BMP2/ETS1/CREB1/FOXP2/EMX2/UBB/SLC8A1/CDON/C21orf91/GSC/NIN/RPGRIP1L/AXL/TBX19/AGTPBP1/RHOA/CASP3/OTX1/EXT1/PAFAH1B1/NUMB/ATIC/ARID1A/HPRT1/CTNNB1	44
BP	GO:0031954	positive regulation of protein autophosphorylation	9/1070	26/18670	8.298121150543e-06	0.00158522728186235	0.0012984827687837	PDGFC/PDGFA/CALM2/VEGFA/RAP2B/RASSF2/CALM1/MRE11/RAP2C	9
BP	GO:0060537	muscle tissue development	46/1070	408/18670	9.11436700113874e-06	0.00168311977287695	0.00137866793480383	KLF5/IFT20/POU4F1/AKIRIN1/MEIS1/RBPJ/RBM24/TSC1/CHD7/SOX6/YAP1/SHOX2/GATA6/SKI/ZFPM2/MTPN/FGF9/CCNT2/VEGFA/EDN1/BMP2/JARID2/CREB1/FOXP2/HEG1/SLC8A1/CDON/NEBL/PTCD2/TGFB2/MAP2K4/CFL2/MIR17HG/CENPF/BCL2/RHOA/ANKRD1/SEMA3C/FKBP1A/ITGB1/IGF1/CXADR/EFNB2/TNNI3/ARID1A/CTNNB1	46
BP	GO:1901214	regulation of neuron death	38/1070	313/18670	1.02118610598283e-05	0.00170315317976812	0.00139507759034398	SLC7A11/CDK5R1/POU4F1/GRIK2/GRIN2B/JAK2/TSC1/ASCL1/PDPK1/STAT3/GDNF/GSK3B/TLR4/REL/TP53/PIK3CA/CD200/CREB1/ITGA1/MECP2/UBB/TGFB2/BCL2L11/MAP2K4/PARP1/AXL/EIF2S1/SET/BCL2/RHOA/CASP3/NCOA7/EFNB2/ATG7/CRLF1/FZD9/SLC30A10/CTNNB1	38
BP	GO:0071559	response to transforming growth factor beta	33/1070	255/18670	1.02345737576157e-05	0.00170315317976812	0.00139507759034398	BMPR2/LDLRAD4/PDE3A/NLK/PRDM16/SOX6/PDPK1/SKI/ZFP36L2/RUNX3/ACVR2B/DKK3/EDN1/TP53/ACVRL1/TRIM33/CREBBP/CREB1/ZNF703/UBB/LIMS1/TGFB2/SNX25/PARP1/MIR17HG/CLDN1/RHOA/CDKN2B/ANKRD1/FOLR1/APPL2/VASN/ZFHX3	33
BP	GO:0043666	regulation of phosphoprotein phosphatase activity	20/1070	117/18670	1.02598727982976e-05	0.00170315317976812	0.00139507759034398	JAK2/TSC1/ARPP19/GSK3B/CALM2/BOD1/PPP2R1B/PHACTR2/PPP6R1/CRY2/ITGA1/CALM1/FKBP1B/IGFBP3/SET/PPP1R2/EIF2AK2/FKBP1A/BOD1L1/PPP1R11	20
BP	GO:0002262	myeloid cell homeostasis	23/1070	147/18670	1.05531706349804e-05	0.00170315317976812	0.00139507759034398	SLC7A11/JAK2/SFXN1/SOX6/HOXA5/SLC11A2/STAT3/CDK6/VEGFA/NCAPG2/KITLG/ETS1/FAM210B/ADD1/BCL2L11/BAK1/AXL/SENP1/PRDX1/THRA/CASP3/KLF2/HMGB1	23
BP	GO:0048738	cardiac muscle tissue development	31/1070	233/18670	1.07599930129755e-05	0.00170315317976812	0.00139507759034398	IFT20/POU4F1/MEIS1/RBPJ/TSC1/CHD7/SOX6/YAP1/GATA6/ZFPM2/FGF9/VEGFA/EDN1/BMP2/JARID2/CREB1/HEG1/SLC8A1/NEBL/PTCD2/TGFB2/MAP2K4/MIR17HG/ANKRD1/FKBP1A/ITGB1/IGF1/CXADR/EFNB2/TNNI3/ARID1A	31
BP	GO:0048872	homeostasis of number of cells	32/1070	246/18670	1.24701424277263e-05	0.00191901636248899	0.00157189426917918	SLC7A11/JAK2/SFXN1/SOX6/HOXA5/SLC11A2/STAT3/CDK6/CYLD/PTPN11/VEGFA/NCAPG2/KITLG/ETS1/FAM210B/ADD1/RASSF2/BCL2L11/BAK1/MIR17HG/AXL/SENP1/PPP2R3C/PRDX1/BCL10/BCL2/NLE1/THRA/CASP3/TNFRSF13C/KLF2/HMGB1	32
BP	GO:0072001	renal system development	36/1070	293/18670	1.33083635782669e-05	0.00199265768171888	0.00163221494696753	IFT20/KLHL3/PAX2/FOXF1/NFIA/GREB1L/TSC1/PDGFA/HAS2/YAP1/HNF1B/COL4A4/GDNF/ACVR2B/SPRY1/VEGFA/BMP2/EMX2/PTCD2/JAG1/TGFB2/BCL2L11/C1GALT1/AQP11/RIDA/RPGRIP1L/CENPF/BCL2/NLE1/PRKX/EFNB2/CRLF1/FSTL3/SDC1/MYC/CTNNB1	36
BP	GO:0003007	heart morphogenesis	33/1070	259/18670	1.42039805276281e-05	0.00207079084534368	0.00169621495996135	BMPR2/POU4F1/FOXF1/INSR/RBPJ/HAS2/CHD7/NOTCH2/YAP1/SHOX2/GATA6/CCDC39/ZFPM2/SPRY1/VEGFA/TP53/BMP2/ACVRL1/MDM4/HEG1/PTCD2/JAG1/TGFB2/MIR17HG/TBX19/HEY1/DNAH11/ANKRD1/SEMA3C/FKBP1A/FOLR1/TNNI3/CTNNB1	33
BP	GO:0007409	axonogenesis	50/1070	468/18670	1.66065463971039e-05	0.00235898120615271	0.00193227588442416	UST/PLXNA4/BMPR2/CDK5R1/POU4F1/PAX6/PAX2/ENAH/ARHGAP35/ISL2/SEMA6D/LHX9/SHOX2/SHANK3/PITPNA/MAPK3/RAB10/GDNF/GSK3B/PTPN11/VEGFA/ERBB2/PIK3CA/PTPRM/CREB1/RPS6KA5/GFRA1/RAPH1/EFNA5/NIN/CRABP2/GOLGA4/NCAM1/BCL2/RHOA/SEMA3C/ITGB1/HSP90AA1/EXT1/PAFAH1B1/PRKCA/NUMB/EFNB2/ZSWIM5/UNC5D/ARHGDIA/RAC1/SEMA6A/ACTB/KLF7	50
BP	GO:0060487	lung epithelial cell differentiation	8/1070	22/18670	1.76098551191418e-05	0.00243896493400114	0.00199779172154264	RBPJ/ASCL1/YAP1/HOXA5/GATA6/CREB1/THRA/KLF2	8
BP	GO:0030902	hindbrain development	23/1070	152/18670	1.84523332691964e-05	0.00247585164507113	0.00202800616414623	CDK5R1/POU4F1/ASCL1/FZD4/HNF1B/HNRNPD/MTPN/HOXB3/NLGN4X/PTPN11/NEUROD1/TP53/MECP2/FOXP2/RPGRIP1L/AGTPBP1/BCL2/ITGB1/OTX1/ATIC/PTBP2/CTNNB1/RORA	23
BP	GO:0032535	regulation of cellular component size	42/1070	370/18670	1.87699944211168e-05	0.00247585164507113	0.00202800616414623	PLXNA4/BMPR2/CDK5R1/AP1AR/ARHGAP35/SEMA6D/TSC1/SHANK3/ABI2/GMFB/MTPN/DEPTOR/GSK3B/CAPZA2/RAB22A/VEGFA/EDN1/TRIM27/F2RL1/GBA2/NCKAP1/CREB1/NCK1/CDC42EP3/ADD1/EFNA5/CFL2/PEX11B/CRABP2/RAB3B/GOLGA4/RHOA/SEMA3C/RB1CC1/PAFAH1B1/WDR1/KCNN4/SLC12A7/FER/KANK4/RAC1/SEMA6A	42
BP	GO:1901216	positive regulation of neuron death	17/1070	94/18670	2.18665744169608e-05	0.00281722842488285	0.00230763285952308	CDK5R1/GRIK2/GRIN2B/ASCL1/GSK3B/TLR4/TP53/ITGA1/TGFB2/BCL2L11/MAP2K4/PARP1/EIF2S1/RHOA/CASP3/EFNB2/CTNNB1	17
BP	GO:0045446	endothelial cell differentiation	19/1070	114/18670	2.45384539216285e-05	0.00308961442558687	0.00253074820230002	BMPR2/PDE4D/RBPJ/COL4A4/ACVR2B/VEGFA/F2RL1/ACVRL1/HOXB5/HEG1/ADD1/JAG1/CLDN1/HEY1/RAP2C/RAPGEF1/FASN/ATOH8/CTNNB1	19
BP	GO:0034330	cell junction organization	35/1070	290/18670	2.55852699094361e-05	0.00314983100662836	0.00258007248139366	RASSF8/TSC1/PDPK1/MPP5/CADM1/MYO9A/MAPRE2/DST/NLGN4X/VEGFA/F2RL1/TNS1/GJB1/ACVRL1/ZNF703/HEG1/GJD3/MTDH/ADD1/LIMS1/EFNA5/TGFB2/CLDN1/BCL2/RHOA/CORO1C/CDC42/CXADR/PRKCA/NUMB/WDR1/RAPGEF1/RAC1/ACTB/CTNNB1	35
BP	GO:0030522	intracellular receptor signaling pathway	34/1070	280/18670	2.92721242111858e-05	0.0035253819158689	0.00288769170422018	PPARGC1B/AHR/CTBP2/ZNF366/CYP7B1/JAK2/NR6A1/NR5A2/PDK3/YAP1/PIAS1/UBE3A/RORB/STAT3/STRN3/NFKBIA/CLOCK/CYLD/VDR/TLR4/TADA3/XIAP/C1QBP/CRY2/UBB/PARP1/CRABP2/BIRC3/RHOA/THRA/ARID1A/RWDD1/CTNNB1/RORA	34
BP	GO:2000142	regulation of DNA-templated transcription, initiation	10/1070	37/18670	3.08308952751219e-05	0.00363410978349309	0.00297675228512991	SETX/HNF1B/TP53/CREB1/DR1/SUB1/THRA/CAND1/HMGB1/CTNNB1	10
BP	GO:0045165	cell fate commitment	33/1070	270/18670	3.34377740167341e-05	0.00385927641776472	0.00316118955671361	KLF4/RTF1/POU4F1/PAX6/PAX2/ISL2/RBPJ/WNT8B/ASCL1/NOTCH2/SOX6/SOX12/HNF1B/GATA6/STAT3/SOX2/RAB10/SOX1/CYLD/NEUROD1/TP53/BMP2/CDON/GSC/JAG1/TBX19/BCL2/RHOA/CASP3/ITGB1/TLX3/CTNNB1/RORA	33
BP	GO:0001974	blood vessel remodeling	11/1070	45/18670	3.48332153229675e-05	0.00393828597733143	0.00322590743839555	BMPR2/RBPJ/CHD7/HOXA3/ACVR2B/ACVRL1/JAG1/TGM2/BAK1/AXL/SEMA3C	11
BP	GO:0086064	cell communication by electrical coupling involved in cardiac conduction	8/1070	24/18670	3.65458887784181e-05	0.00404928447664873	0.00331682792681601	PDE4D/ATP1B1/CALM2/GJD3/SLC8A1/CALM1/FKBP1B/ATP1A3	8
BP	GO:0071560	cellular response to transforming growth factor beta stimulus	31/1070	249/18670	4.01691184718584e-05	0.00436346894772737	0.00357418100582418	BMPR2/LDLRAD4/PDE3A/NLK/PRDM16/SOX6/PDPK1/SKI/ZFP36L2/ACVR2B/DKK3/EDN1/TP53/ACVRL1/TRIM33/CREBBP/CREB1/ZNF703/UBB/LIMS1/TGFB2/SNX25/PARP1/MIR17HG/CLDN1/RHOA/CDKN2B/ANKRD1/FOLR1/APPL2/VASN	31
BP	GO:0035304	regulation of protein dephosphorylation	21/1070	139/18670	4.3017084595414e-05	0.00448917663710931	0.00367715000619005	JAK2/TSC1/YWHAB/ARPP19/GSK3B/CALM2/BOD1/PPP2R1B/PHACTR2/PPP6R1/CRY2/ITGA1/CALM1/FKBP1B/IGFBP3/SET/PPP1R2/EIF2AK2/FKBP1A/BOD1L1/PPP1R11	21
BP	GO:0002067	glandular epithelial cell differentiation	11/1070	46/18670	4.3430260260383e-05	0.00448917663710931	0.00367715000619005	PAX6/INSM1/ASCL1/PDPK1/HOXA5/GATA6/CDK6/GSK3B/CLOCK/NEUROD1/BMP2	11
BP	GO:0003206	cardiac chamber morphogenesis	20/1070	129/18670	4.45764453531669e-05	0.00448917663710931	0.00367715000619005	BMPR2/POU4F1/FOXF1/RBPJ/CHD7/NOTCH2/SHOX2/GATA6/ZFPM2/TP53/HEG1/PTCD2/JAG1/TGFB2/MIR17HG/HEY1/DNAH11/SEMA3C/FKBP1A/TNNI3	20
BP	GO:0044262	cellular carbohydrate metabolic process	34/1070	286/18670	4.52437213418266e-05	0.00448917663710931	0.00367715000619005	IGFBP4/INSR/HAS2/PDK3/EXT2/SLC25A12/STAT3/PDK1/PHKA1/ARPP19/P2RY1/GSK3B/PPP1R3E/GCK/PER2/TP53/SORD/MECP2/FOXO1/CALM1/IGFBP3/KHK/FAM3C/SLC35B4/PPP1R2/IDNK/HK2/PGM2/IGF1/RB1CC1/EXT1/NDST1/IMPAD1/RORA	34
BP	GO:0007173	epidermal growth factor receptor signaling pathway	19/1070	119/18670	4.53779587866645e-05	0.00448917663710931	0.00367715000619005	SOCS4/SOCS5/RNF126/PDPK1/PTPN3/SPRY1/CBLB/PTPN11/PTPN12/PIK3CA/ITGA1/RPS6KA5/RASSF2/IFI6/DGKD/CDC42/FER/SLC30A10/EREG	19
BP	GO:0042692	muscle cell differentiation	42/1070	385/18670	4.78708082771663e-05	0.00465270662904388	0.00381109980577773	KLF5/IFT20/FOXF1/SYPL2/RBPJ/RBM24/TSC1/SOX6/SPAG9/SHOX2/GATA6/QKI/PIAS1/SKI/MTPN/FGF9/VEGFA/EDN1/BMP2/MECP2/SLC8A1/CDON/NEBL/PTCD2/MAP2K4/CFL2/HEY1/BCL2/ANKRD1/CASP3/CDC42/ITGB1/IGF1/CXADR/EFNB2/WDR1/KRT8/SDC1/ARID1A/EREG/CTNNB1/RORA	42
BP	GO:0070997	neuron death	39/1070	348/18670	4.89854483089151e-05	0.00467895489019637	0.00383260013901512	SLC7A11/CDK5R1/POU4F1/GRIK2/GRIN2B/JAK2/TSC1/ASCL1/PDPK1/STAT3/GDNF/GSK3B/TLR4/REL/TP53/PIK3CA/CD200/CREB1/ITGA1/MECP2/UBB/TGFB2/BCL2L11/MAP2K4/PARP1/AXL/EIF2S1/SET/BCL2/RHOA/CASP3/NCOA7/EFNB2/ATG7/CRLF1/FZD9/BID/SLC30A10/CTNNB1	39
BP	GO:0003231	cardiac ventricle development	20/1070	130/18670	4.98940574678241e-05	0.00468496743002958	0.00383752509801587	MATR3/BMPR2/TMEM65/POU4F1/FOXF1/GREB1L/RBPJ/CHD7/ZFPM2/MDM4/HEG1/PTCD2/JAG1/TGFB2/MIR17HG/HEY1/SEMA3C/FKBP1A/DCTN5/TNNI3	20
BP	GO:0016202	regulation of striated muscle tissue development	22/1070	152/18670	5.57149881275465e-05	0.00514435057044346	0.00421381252312023	AKIRIN1/MEIS1/RBPJ/RBM24/SOX6/YAP1/SHOX2/GATA6/ZFPM2/MTPN/FGF9/EDN1/BMP2/JARID2/CREB1/CDON/MIR17HG/CENPF/BCL2/IGF1/EFNB2/CTNNB1	22
BP	GO:0022037	metencephalon development	18/1070	111/18670	5.78650986971022e-05	0.00522715669859411	0.00428164022945833	CDK5R1/ASCL1/FZD4/HNRNPD/MTPN/NLGN4X/PTPN11/NEUROD1/TP53/MECP2/FOXP2/RPGRIP1L/AGTPBP1/BCL2/OTX1/ATIC/PTBP2/RORA	18
BP	GO:0003208	cardiac ventricle morphogenesis	14/1070	73/18670	5.8498865579934e-05	0.00522715669859411	0.00428164022945833	POU4F1/FOXF1/RBPJ/CHD7/ZFPM2/HEG1/PTCD2/JAG1/TGFB2/MIR17HG/HEY1/SEMA3C/FKBP1A/TNNI3	14
BP	GO:0001822	kidney development	33/1070	278/18670	5.99360086104079e-05	0.00527056329685174	0.00431719520667449	IFT20/KLHL3/PAX2/GREB1L/TSC1/PDGFA/HAS2/YAP1/HNF1B/COL4A4/GDNF/ACVR2B/SPRY1/VEGFA/BMP2/PTCD2/JAG1/TGFB2/BCL2L11/C1GALT1/AQP11/RIDA/RPGRIP1L/CENPF/BCL2/NLE1/PRKX/EFNB2/CRLF1/FSTL3/SDC1/MYC/CTNNB1	33
BP	GO:0003158	endothelium development	20/1070	132/18670	6.22517798894304e-05	0.00538866969667882	0.00441393787998906	BMPR2/PDE4D/RBPJ/COL4A4/ACVR2B/VEGFA/F2RL1/ACVRL1/HOXB5/HEG1/ADD1/JAG1/CLDN1/HEY1/RAP2C/RHOA/RAPGEF1/FASN/ATOH8/CTNNB1	20
BP	GO:0043254	regulation of protein complex assembly	48/1070	467/18670	6.47360776010507e-05	0.00541142618117394	0.00443257804807921	CDK5R1/SAR1A/AP1AR/LDLRAD4/INSM1/SETX/HNF1B/ABI2/GMFB/MTPN/GSK3B/CAPZA2/GTF2H1/PTPN11/TLR4/VEGFA/TRIM27/GBA2/NCKAP1/TP53/RPL13A/DNAJC15/CREB1/DR1/MECP2/NCK1/CDC42EP3/G3BP2/ADD1/FNIP2/BCL2L11/NIN/SUB1/PARP1/UNC13B/EIF2AK2/RHOA/THRA/CDC42/HSP90AA1/CAND1/BBS10/BID/FER/HMGB1/KANK4/RAC1/CTNNB1	48
BP	GO:0002065	columnar/cuboidal epithelial cell differentiation	18/1070	112/18670	6.53145362409904e-05	0.00541142618117394	0.00443257804807921	KLF5/PAX6/INSM1/RBPJ/ASCL1/PDPK1/HOXA5/GATA6/CDK6/CDKN1A/GSK3B/CLOCK/NEUROD1/BMP2/YIPF6/JAG1/C1GALT1/PAFAH1B1	18
BP	GO:0006006	glucose metabolic process	27/1070	209/18670	6.54450458734033e-05	0.00541142618117394	0.00443257804807921	IGFBP4/INSR/PDK3/LRP5/SLC25A12/PDK1/ARPP19/GSK3B/PPP1R3E/GCK/ALDOA/PER2/TP53/PIK3CA/SORD/FOXO1/GALM/IGFBP3/KHK/FAM3C/SLC35B4/SERP1/HK2/PGM2/IGF1/PKM/RORA	27
BP	GO:0050678	regulation of epithelial cell proliferation	41/1070	378/18670	6.67415111856423e-05	0.00543747017600674	0.00445391106379728	BMPR2/IFT74/PAX6/PAX2/SYNJ2BP/CYP7B1/HAS2/NOTCH2/PRKD1/SP1/PDPK1/YAP1/HOXA5/STAT3/SOX2/FGF9/CDK6/RUNX3/VDR/VEGFA/ERBB2/BMP2/ACVRL1/PTPRM/JCAD/ZNF703/FOXP2/TGFB2/RIDA/IFT80/CDKN2B/F3/IGF1/PRKCA/EFNB2/MYC/RREB1/ATOH8/HMGB1/EREG/CTNNB1	41
BP	GO:0010464	regulation of mesenchymal cell proliferation	9/1070	33/18670	7.12034747098889e-05	0.00571691666511282	0.00468280975551993	FOXF1/PDGFA/SHOX2/LRP5/FGF9/VEGFA/FOXP2/MYC/CTNNB1	9
BP	GO:0048863	stem cell differentiation	31/1070	257/18670	7.34223603544861e-05	0.00575567332746986	0.00471455590247436	PAX2/RBPJ/RBM24/SEMA6D/TCF12/ASCL1/SOX6/SOX21/YAP1/HNF1B/GATA6/ZFP36L2/STAT3/MAPK3/CDK6/GDNF/EDN1/TP53/KITLG/JARID2/GSC/JAG1/TGFB2/NOLC1/EIF2AK2/PSME4/CORO1C/SEMA3C/FOLR1/NUDT21/SEMA6A	31
BP	GO:1901861	regulation of muscle tissue development	22/1070	155/18670	7.51261840821362e-05	0.00575567332746986	0.00471455590247436	AKIRIN1/MEIS1/RBPJ/RBM24/SOX6/YAP1/SHOX2/GATA6/ZFPM2/MTPN/FGF9/EDN1/BMP2/JARID2/CREB1/CDON/MIR17HG/CENPF/BCL2/IGF1/EFNB2/CTNNB1	22
BP	GO:0002066	columnar/cuboidal epithelial cell development	12/1070	57/18670	7.58419048565523e-05	0.00575567332746986	0.00471455590247436	KLF5/PAX6/INSM1/PDPK1/HOXA5/CDK6/CDKN1A/GSK3B/CLOCK/YIPF6/C1GALT1/PAFAH1B1	12
BP	GO:0048008	platelet-derived growth factor receptor signaling pathway	12/1070	57/18670	7.58419048565523e-05	0.00575567332746986	0.00471455590247436	IFT20/JAK2/PDGFC/PDGFA/CBLB/PTPN11/VEGFA/PTPN12/F3/PTPN1/RAPGEF1/FER	12
BP	GO:0048286	lung alveolus development	10/1070	41/18670	8.04937102690735e-05	0.00602615074176577	0.00493610789430975	BMPR2/SLC7A11/FOXF1/PDGFA/HOXA5/GATA6/EDN2/CREB1/FOXP2/TNS3	10
BP	GO:0048634	regulation of muscle organ development	22/1070	156/18670	8.28214833990422e-05	0.00611774690707592	0.00501113564818626	AKIRIN1/MEIS1/RBPJ/RBM24/SOX6/YAP1/SHOX2/GATA6/ZFPM2/MTPN/FGF9/EDN1/BMP2/JARID2/CREB1/CDON/MIR17HG/CENPF/BCL2/IGF1/EFNB2/CTNNB1	22
BP	GO:0007389	pattern specification process	46/1070	446/18670	8.41163308960877e-05	0.00613163780479376	0.00502251388494507	BMPR2/IFT74/PAX6/PAX2/FOXF1/RBPJ/GREM2/SENP2/WNT8B/ASCL1/CHSY1/HNF1B/LRP5/HOXA3/HOXA5/HOXD12/SKI/CCDC39/HOXB3/GDNF/ACVR2B/SOX1/SPRY1/EDN1/NEUROD1/TP53/BMP2/ACVRL1/HOXB5/EMX2/CDON/GSC/RPGRIP1L/TBX19/HEY1/GAS8/MNS1/DNAH11/NLE1/SEMA3C/FOLR1/BICC1/OTX1/ATP6AP2/POFUT1/CTNNB1	46
BP	GO:0050673	epithelial cell proliferation	45/1070	434/18670	8.84306857760521e-05	0.00629829408461662	0.00515902447250281	BMPR2/IFT74/IGFBP4/PAX6/PAX2/SYNJ2BP/CYP7B1/HAS2/NOTCH2/PRKD1/SP1/PDPK1/YAP1/HNF1B/HOXA5/STAT3/SOX2/FGF9/CDK6/RUNX3/VDR/VEGFA/ERBB2/BMP2/ACVRL1/PTPRM/JCAD/ZNF703/FOXP2/TGFB2/IGFBP3/RIDA/IFT80/CDKN2B/F3/PRKX/IGF1/PRKCA/EFNB2/MYC/RREB1/ATOH8/HMGB1/EREG/CTNNB1	45
BP	GO:0031346	positive regulation of cell projection organization	41/1070	383/18670	8.94313256228994e-05	0.00629829408461662	0.00515902447250281	PLXNA4/BMPR2/AKIRIN1/ARHGAP35/SETX/PRKD1/FZD4/SHOX2/SHANK3/UNC13A/PACSIN1/FNBP1L/VEGFA/F2RL1/NCKAP1/NEGR1/NCK1/CDC42EP3/CAPRIN1/C21orf91/EFNA5/CCDC88A/NIN/FKBP1B/CRABP2/OPA1/RHOQ/MNS1/GOLGA4/RHOA/ANKRD1/CORO1C/CDC42/TMEM106B/DLG4/DPYSL3/PAFAH1B1/RAPGEF1/RREB1/ARHGDIA/RAC1	41
BP	GO:0008361	regulation of cell size	24/1070	179/18670	9.09500950847166e-05	0.00629829408461662	0.00515902447250281	PLXNA4/BMPR2/CDK5R1/SEMA6D/TSC1/SHANK3/MTPN/DEPTOR/GSK3B/VEGFA/EDN1/CREB1/ADD1/EFNA5/CRABP2/GOLGA4/RHOA/SEMA3C/RB1CC1/PAFAH1B1/KCNN4/SLC12A7/RAC1/SEMA6A	24
BP	GO:0048771	tissue remodeling	24/1070	179/18670	9.09500950847166e-05	0.00629829408461662	0.00515902447250281	BMPR2/PPARGC1B/RBPJ/CHD7/NOTCH2/LRP5/HOXA3/ACVR2B/VDR/TFRC/TP53/ACVRL1/RASSF2/JAG1/TGM2/BAK1/AXL/SEMA3C/PRKCA/RAB3D/HMGB1/RAC1/SUCO/CTNNB1	24
BP	GO:0048880	sensory system development	40/1070	371/18670	9.29171118608904e-05	0.00635507160134979	0.00520553176390251	KLF4/RS1/BMPR2/SLC7A11/POU4F1/PAX6/PAX2/ARHGAP35/MEIS1/CHD7/FZD4/LRP5/SKI/ABI2/RORB/STAT3/SOX2/FGF9/ACVR2B/SOX1/VEGFA/NEUROD1/ACVRL1/RDH13/PTPRM/FOXP2/CDON/JAG1/TGFB2/BAK1/RPGRIP1L/AGTPBP1/OPA1/BCL2/LPCAT1/SIPA1L3/ADAMTS18/CTNS/ARID1A/CTNNB1	40
BP	GO:0035883	enteroendocrine cell differentiation	8/1070	27/18670	9.45794159505954e-05	0.00638987761422315	0.00523404187629033	PAX6/INSM1/PDPK1/GATA6/CDK6/GSK3B/CLOCK/NEUROD1	8
BP	GO:0071902	positive regulation of protein serine/threonine kinase activity	37/1070	334/18670	9.64036967518298e-05	0.00643465638560406	0.00527072082050905	CDK5R1/INSR/JAK2/PDE5A/PDGFC/PDGFA/FZD4/SPAG9/CCND2/MAP3K1/MAPK3/MST1R/CALM2/CCNT2/PTPN11/TLR4/VEGFA/EDN1/ERBB2/BMP2/KITLG/ITGA1/UBB/MAP3K8/CALM1/MAP2K4/CAB39/EIF2AK2/RHOA/PTPN1/IGF1/DUSP6/DAZAP2/RAPGEF1/FZD8/TRAF7/LTF	37
BP	GO:0061351	neural precursor cell proliferation	21/1070	147/18670	9.87280011164192e-05	0.00651134674029717	0.00533353900768024	IFT20/PAX6/INSM1/ASCL1/OTP/RAB10/VEGFA/TP53/EMX2/FOXO1/CDON/CIP2A/RHOA/APPL2/PAFAH1B1/NUMB/RAPGEF1/PTBP2/FZD9/CTNNB1/RORA	21
BP	GO:0071383	cellular response to steroid hormone stimulus	30/1070	250/18670	0.000104719226630282	0.00682522959449132	0.00559064502790273	PPARGC1B/ZNF366/CYP7B1/JAK2/NR6A1/NR5A2/YAP1/PIAS1/UBE3A/RORB/ZFP36L2/STRN3/CLOCK/VDR/EDN1/HNF4G/TADA3/CRY2/PAQR8/FOXO1/BCL2L11/PARP1/RHOA/THRA/DNMT3B/ATP1A3/ARID1A/RWDD1/CTNNB1/RORA	30
BP	GO:0035265	organ growth	26/1070	204/18670	0.000111089183194616	0.00703614385969126	0.00576340797627381	BNC2/MEIS1/RBPJ/WWC2/YAP1/GATA6/UBE3A/ZFPM2/FGF9/ACVR2B/NLGN4X/PTPN11/EDN1/JARID2/PLAG1/HEG1/TGFB2/BCL2L11/MAP2K4/MIR17HG/BCL2/WWC1/SERP1/IGF1/DUSP6/COL12A1	26
BP	GO:0045898	regulation of RNA polymerase II transcriptional preinitiation complex assembly	6/1070	15/18670	0.000111716168363582	0.00703614385969126	0.00576340797627381	TP53/CREB1/DR1/THRA/CAND1/HMGB1	6
BP	GO:0007178	transmembrane receptor protein serine/threonine kinase signaling pathway	38/1070	349/18670	0.000112261303591602	0.00703614385969126	0.00576340797627381	BMPR2/LDLRAD4/RBPJ/GREM2/NLK/PRDM16/PDPK1/SKI/MAPK3/FGF9/SFRP4/ACVR2B/DKK3/TP53/BMP2/ACVRL1/XIAP/TRIM33/CREBBP/CREB1/ZNF703/FST/UBB/TGFB2/SNX25/SUB1/PARP1/MIR17HG/RHOA/CDKN2B/FKBP1A/FOLR1/APPL2/VASN/FSTL3/UBE2D3/ATOH8/RGMB	38
BP	GO:0001654	eye development	39/1070	362/18670	0.000114963054122393	0.00703614385969126	0.00576340797627381	KLF4/RS1/BMPR2/SLC7A11/PAX6/PAX2/ARHGAP35/MEIS1/CHD7/FZD4/LRP5/SKI/ABI2/RORB/STAT3/SOX2/FGF9/ACVR2B/SOX1/VEGFA/NEUROD1/ACVRL1/RDH13/PTPRM/FOXP2/CDON/JAG1/TGFB2/BAK1/RPGRIP1L/AGTPBP1/OPA1/BCL2/LPCAT1/SIPA1L3/ADAMTS18/CTNS/ARID1A/CTNNB1	39
BP	GO:0045844	positive regulation of striated muscle tissue development	15/1070	87/18670	0.000115575648236806	0.00703614385969126	0.00576340797627381	RBPJ/RBM24/YAP1/SHOX2/GATA6/ZFPM2/FGF9/EDN1/CREB1/CDON/MIR17HG/BCL2/IGF1/EFNB2/CTNNB1	15
BP	GO:0048636	positive regulation of muscle organ development	15/1070	87/18670	0.000115575648236806	0.00703614385969126	0.00576340797627381	RBPJ/RBM24/YAP1/SHOX2/GATA6/ZFPM2/FGF9/EDN1/CREB1/CDON/MIR17HG/BCL2/IGF1/EFNB2/CTNNB1	15
BP	GO:0034198	cellular response to amino acid starvation	10/1070	43/18670	0.000124008441982883	0.00731599615961378	0.00599263907355026	PRKD1/MAPK3/CDKN1A/SESN3/MAPK8/RRAGB/RRAGC/EIF2S1/SESN1/EIF2AK2	10
BP	GO:0060260	regulation of transcription initiation from RNA polymerase II promoter	8/1070	28/18670	0.000125798921892912	0.00731599615961378	0.00599263907355026	HNF1B/TP53/CREB1/DR1/SUB1/THRA/CAND1/HMGB1	8
BP	GO:0003002	regionalization	38/1070	351/18670	0.000126453180208448	0.00731599615961378	0.00599263907355026	BMPR2/PAX6/PAX2/FOXF1/RBPJ/GREM2/SENP2/WNT8B/ASCL1/CHSY1/HNF1B/LRP5/HOXA3/HOXA5/SKI/HOXB3/GDNF/ACVR2B/SOX1/SPRY1/EDN1/NEUROD1/TP53/BMP2/HOXB5/EMX2/CDON/GSC/RPGRIP1L/TBX19/HEY1/MNS1/NLE1/SEMA3C/OTX1/ATP6AP2/POFUT1/CTNNB1	38
BP	GO:0030166	proteoglycan biosynthetic process	13/1070	69/18670	0.000128859895185174	0.00731599615961378	0.00599263907355026	UST/HS3ST3B1/BMPR2/CHSY1/B3GAT2/EXT2/VCAN/CHPF/IGF1/EXT1/NDST1/GLCE/CTNNB1	13
BP	GO:0090092	regulation of transmembrane receptor protein serine/threonine kinase signaling pathway	29/1070	241/18670	0.000129126062174404	0.00731599615961378	0.00599263907355026	BMPR2/LDLRAD4/RBPJ/GREM2/PRDM16/PDPK1/SKI/FGF9/SFRP4/ACVR2B/DKK3/TP53/BMP2/ACVRL1/XIAP/TRIM33/CREBBP/ZNF703/FST/UBB/TGFB2/SNX25/PARP1/MIR17HG/CDKN2B/FKBP1A/FOLR1/VASN/FSTL3	29
BP	GO:0071496	cellular response to external stimulus	37/1070	339/18670	0.000130843155754014	0.00731599615961378	0.00599263907355026	BMPR2/ARHGAP35/TSC1/ATG14/XPR1/PRKD1/MAP3K1/MAPK3/MTPN/P2RY1/CDKN1A/SESN3/VDR/PTPN11/TLR4/TP53/MAPK8/DNAJC15/HNRNPA1/FOXO1/RRAGB/MAP2K4/BAK1/RRAGC/AXL/EIF2S1/OPA1/SESN1/BCL10/EIF2AK2/BCL2/CDKN2B/ANKRD1/FOLR1/GDAP1/ATG7/RAC1	37
BP	GO:0106027	neuron projection organization	15/1070	88/18670	0.000132057692411801	0.00731599615961378	0.00599263907355026	CDK5R1/INSR/GRIN2B/SHANK3/UBE3A/ABI2/GSK3B/ABCD2/IGF1R/CAPRIN1/OPA1/CDC42/DLG4/PAFAH1B1/ATP1A3	15
BP	GO:1901863	positive regulation of muscle tissue development	15/1070	88/18670	0.000132057692411801	0.00731599615961378	0.00599263907355026	RBPJ/RBM24/YAP1/SHOX2/GATA6/ZFPM2/FGF9/EDN1/CREB1/CDON/MIR17HG/BCL2/IGF1/EFNB2/CTNNB1	15
BP	GO:2000177	regulation of neural precursor cell proliferation	15/1070	88/18670	0.000132057692411801	0.00731599615961378	0.00599263907355026	PAX6/INSM1/ASCL1/OTP/VEGFA/TP53/FOXO1/CDON/CIP2A/RHOA/APPL2/RAPGEF1/PTBP2/FZD9/CTNNB1	15
BP	GO:0022407	regulation of cell-cell adhesion	42/1070	403/18670	0.000134147421057116	0.00735818527382599	0.00602719679184189	KLF4/HSPH1/JAK2/PDE5A/HAS2/SOCS5/PDPK1/SOX2/RUNX3/CYLD/PTPN11/VEGFA/AP3B1/DTX1/TFRC/ERBB2/PIK3CA/MYO10/BMP2/ETS1/ICOSLG/ZNF703/NCK1/EFNA5/MAP3K8/JAG1/GTPBP4/BCL10/RHOA/CASP3/CDC42/IGF1/PRKCA/EFNB2/CCDC88B/FSTL3/ADAM19/CD55/TNFRSF13C/ADAMTS18/HMGB1/RAC1	42
BP	GO:0043401	steroid hormone mediated signaling pathway	24/1070	184/18670	0.000140374095397908	0.00762424008337659	0.00624512616367784	PPARGC1B/ZNF366/CYP7B1/JAK2/NR6A1/NR5A2/YAP1/PIAS1/UBE3A/RORB/STRN3/CLOCK/VDR/HNF4G/TADA3/CRY2/PAQR8/PARP1/RHOA/THRA/ARID1A/RWDD1/CTNNB1/RORA	24
BP	GO:0150063	visual system development	39/1070	366/18670	0.00014492987424931	0.00779525731399204	0.00638520886958382	KLF4/RS1/BMPR2/SLC7A11/PAX6/PAX2/ARHGAP35/MEIS1/CHD7/FZD4/LRP5/SKI/ABI2/RORB/STAT3/SOX2/FGF9/ACVR2B/SOX1/VEGFA/NEUROD1/ACVRL1/RDH13/PTPRM/FOXP2/CDON/JAG1/TGFB2/BAK1/RPGRIP1L/AGTPBP1/OPA1/BCL2/LPCAT1/SIPA1L3/ADAMTS18/CTNS/ARID1A/CTNNB1	39
BP	GO:0060428	lung epithelium development	9/1070	36/18670	0.000148802546909429	0.00791193649893285	0.00648078249038562	RBPJ/ASCL1/YAP1/HOXA5/GATA6/CREB1/FOXP2/THRA/KLF2	9
BP	GO:0003197	endocardial cushion development	10/1070	44/18670	0.000152321657012229	0.00791193649893285	0.00648078249038562	BMPR2/FOXF1/RBPJ/RBM24/BMP2/ACVRL1/MDM4/JAG1/TGFB2/HEY1	10
BP	GO:0010463	mesenchymal cell proliferation	10/1070	44/18670	0.000152321657012229	0.00791193649893285	0.00648078249038562	FOXF1/PDGFA/SHOX2/LRP5/FGF9/VEGFA/BMP2/FOXP2/MYC/CTNNB1	10
BP	GO:0001708	cell fate specification	16/1070	99/18670	0.000152811769925237	0.00791193649893285	0.00648078249038562	POU4F1/PAX6/PAX2/ISL2/RBPJ/ASCL1/SOX6/HNF1B/SOX2/SOX1/CDON/GSC/TBX19/ITGB1/TLX3/CTNNB1	16
BP	GO:0031334	positive regulation of protein complex assembly	31/1070	268/18670	0.000159321778918062	0.0080989598078051	0.00663397600825533	CDK5R1/AP1AR/SETX/HNF1B/ABI2/GMFB/GSK3B/GTF2H1/TLR4/VEGFA/TRIM27/NCKAP1/TP53/CREB1/MECP2/NCK1/CDC42EP3/G3BP2/FNIP2/BCL2L11/NIN/SUB1/PARP1/UNC13B/RHOA/HSP90AA1/CAND1/BID/FER/RAC1/CTNNB1	31
BP	GO:0099173	postsynapse organization	22/1070	163/18670	0.000159347765171617	0.0080989598078051	0.00663397600825533	SLC7A11/CDK5R1/INSR/GRIN2B/DLG3/SHANK3/UBE3A/ABI2/GDNF/GPHN/NLGN4X/FRMPD4/IGF1R/CAPRIN1/OPA1/CDC42/DLG4/IL1RAP/PAFAH1B1/FZD9/CRIPT/ACTB	22
BP	GO:0010644	cell communication by electrical coupling	8/1070	29/18670	0.000165053573716102	0.0083126981671564	0.00680905221330253	PDE4D/ATP1B1/CALM2/GJD3/SLC8A1/CALM1/FKBP1B/ATP1A3	8
BP	GO:1901185	negative regulation of ERBB signaling pathway	11/1070	53/18670	0.000171698896840037	0.00856947647291718	0.00701938306569371	SOCS4/SOCS5/RNF126/PTPN3/SPRY1/CBLB/PTPN12/ERBB2/ITGA1/CDC42/EREG	11
BP	GO:0048857	neural nucleus development	12/1070	62/18670	0.000177815093693465	0.00879549659876606	0.00720451944466663	CDK5R1/SYPL2/ASCL1/FGF9/CALM2/FOXP2/CALM1/BCL2/RHOA/CDC42/MAPKAP1/ACTB	12
BP	GO:0007265	Ras protein signal transduction	45/1070	448/18670	0.000183480084839993	0.00898868481979848	0.00736276273193069	SYNJ2BP/ARHGAP35/ARHGEF12/JAK2/NOTCH2/PRKD1/SPRY3/ABI2/MAPRE2/RAB10/CDKN1A/SPRY1/RAB22A/F2RL1/NCKAP1/TP53/KITLG/RALGPS2/RAP2B/TIAM2/CDC42EP3/HEG1/G3BP2/TGFB2/FBXO8/RHOQ/RAB3B/KCTD10/RAP2C/RAB6A/RHOA/CDC42/MAPKAP1/ITGB1/RAB28/IGF1/RAB3D/RAPGEF1/RREB1/ARHGEF3/ARHGDIA/RABGEF1/RAC1/ARFGEF3/ARHGAP1	45
BP	GO:0031018	endocrine pancreas development	10/1070	45/18670	0.000185889783209161	0.00898868481979848	0.00736276273193069	PAX6/INSM1/PDPK1/GATA6/CDK6/GSK3B/CLOCK/NEUROD1/FOXO1/BAK1	10
BP	GO:0048511	rhythmic process	33/1070	295/18670	0.000187537592126811	0.00898868481979848	0.00736276273193069	CDK5R1/AHR/SETX/HAS2/JUND/SP1/SOX14/FZD4/HNF1B/HNRNPD/UBE3A/RORB/CSNK2A1/GSK3B/CLOCK/PER2/TP53/MAPK8/ETS1/CREBBP/CRY2/CREB1/TGFB2/GPR157/ARNTL2/AXL/CASP3/ATG7/PHLPP1/ZFHX3/CBX3/EREG/RORA	33
BP	GO:0110110	positive regulation of animal organ morphogenesis	14/1070	81/18670	0.000188210729078813	0.00898868481979848	0.00736276273193069	PAX2/RBPJ/GDNF/SPRY1/VDR/VEGFA/EDN1/BMP2/FOXP2/JAG1/TGFB2/SEMA3C/MYC/CTNNB1	14
BP	GO:0031056	regulation of histone modification	20/1070	143/18670	0.000192000368433956	0.00909129949678733	0.00744681590930081	RTF1/PRKD1/SKI/MAPK3/TET1/MLLT6/SETD7/BRD4/VEGFA/TP53/MAPK8/TADA3/JARID2/MECP2/TADA2A/RPS6KA5/SET/DNMT3B/NSD3/CTNNB1	20
BP	GO:0034101	erythrocyte homeostasis	18/1070	122/18670	0.000200908208895469	0.00943247014644831	0.00772627376046716	JAK2/SFXN1/SOX6/HOXA5/SLC11A2/STAT3/CDK6/VEGFA/NCAPG2/ETS1/FAM210B/ADD1/AXL/SENP1/PRDX1/THRA/CASP3/KLF2	18
BP	GO:1901653	cellular response to peptide	40/1070	385/18670	0.000204741169091608	0.00953164770392863	0.0078075115431572	KLF5/KLF4/INSR/GRM5/JAK2/TSC1/SP1/PDPK1/SLC2A8/STAT3/RAB10/GSK3B/SESN3/GCK/PTPN11/TLR4/EDN1/TP53/IGF1R/PIK3CA/CREB1/NCK1/PHIP/FOXO1/BCL2L11/GKAP1/EIF4EBP2/PARP1/OSBPL8/OPA1/RHOQ/PTPN1/APPL2/AHCYL1/IGF1/PKM/KLF2/ATP1A3/FER/SLC30A10	40
BP	GO:0003279	cardiac septum development	17/1070	112/18670	0.000211322469544838	0.00967542546511079	0.00792528200267767	MATR3/BMPR2/RBPJ/CHD7/NOTCH2/GATA6/ZFPM2/TP53/MDM4/HEG1/JAG1/TGFB2/MIR17HG/HEY1/DNAH11/SEMA3C/DCTN5	17
BP	GO:0048593	camera-type eye morphogenesis	17/1070	112/18670	0.000211322469544838	0.00967542546511079	0.00792528200267767	RS1/PAX6/PAX2/MEIS1/LRP5/SKI/ABI2/RORB/SOX1/VEGFA/RDH13/PTPRM/CDON/JAG1/BAK1/ARID1A/CTNNB1	17
BP	GO:0001782	B cell homeostasis	8/1070	30/18670	0.000213850380870409	0.00971091073788577	0.00795434850675006	BCL2L11/BAK1/MIR17HG/PPP2R3C/BCL10/BCL2/CASP3/TNFRSF13C	8
BP	GO:0072215	regulation of metanephros development	7/1070	23/18670	0.00021680928857609	0.0097652313716385	0.00799884332949527	PAX2/PDGFA/YAP1/HNF1B/GDNF/MYC/CTNNB1	7
BP	GO:0009101	glycoprotein biosynthetic process	37/1070	348/18670	0.000221747543521799	0.00990710799282875	0.00811505653754222	UST/HS3ST3B1/BMPR2/CHSY1/B3GAT2/GALNT15/DPY19L3/EXT2/PHLDA1/RPN1/TET1/AGO2/TMEM59/PGM3/DPY19L4/B3GALNT1/GOLPH3/MCFD2/VCAN/EOGT/GALNT13/DPY19L1/RPN2/C1GALT1/NAGPA/NUS1/TMTC4/BCL2/SERP1/CHPF/IGF1/EXT1/NDST1/ST8SIA3/GLCE/POFUT1/CTNNB1	37
BP	GO:1990928	response to amino acid starvation	10/1070	46/18670	0.000225461872917155	0.0099715917787708	0.00816787614635777	PRKD1/MAPK3/CDKN1A/SESN3/MAPK8/RRAGB/RRAGC/EIF2S1/SESN1/EIF2AK2	10
BP	GO:0035051	cardiocyte differentiation	22/1070	167/18670	0.000226790715546051	0.0099715917787708	0.00816787614635777	IFT20/RBPJ/TSC1/SOX6/GATA6/MAPK3/SPRY1/VEGFA/EDN1/BMP2/SLC8A1/NEBL/JAG1/TGFB2/MAP2K4/SEMA3C/FOLR1/ITGB1/IGF1/CXADR/EFNB2/ARID1A	22
BP	GO:0043405	regulation of MAP kinase activity	36/1070	337/18670	0.000244600403651504	0.0105985473694513	0.00868142460758211	INSR/JAK2/PDE5A/PDGFC/PDGFA/FZD4/SPAG9/SPRY3/MAP3K1/MAPK3/DUSP14/MST1R/PAQR3/SPRY1/TRIB2/PTPN11/TLR4/VEGFA/EDN1/ERBB2/IGF1R/BMP2/KITLG/ITGA1/UBB/MAP3K8/MAP2K4/SPRED1/EIF2AK2/PTPN1/IGF1/DUSP6/RAPGEF1/FZD8/TRAF7/TRIB1	36
BP	GO:0044264	cellular polysaccharide metabolic process	16/1070	103/18670	0.000244876184709345	0.0105985473694513	0.00868142460758211	INSR/HAS2/EXT2/PHKA1/GSK3B/PPP1R3E/GCK/PER2/CALM1/KHK/PPP1R2/PGM2/IGF1/RB1CC1/EXT1/NDST1	16
BP	GO:0016570	histone modification	45/1070	454/18670	0.000247138129851399	0.0106135289874167	0.00869369626919121	RTF1/EHMT1/ING5/ELK4/JAK2/PRDM16/PRKD1/HLCS/ATXN7/MSL2/SKI/MAPK3/TET1/RNF8/MLLT6/RYBP/SETD7/BRD4/CLOCK/VEGFA/PER2/TBL1XR1/SUZ12/TP53/MAPK8/TADA3/JARID2/CREBBP/DR1/MECP2/TADA2A/WAC/RPS6KA5/RLF/SET/BAZ1A/PCGF5/KMT5A/DNMT3B/PRKCA/NSD3/DPF3/KAT6A/CTNNB1/SATB1	45
BP	GO:0006029	proteoglycan metabolic process	15/1070	94/18670	0.000280605499371683	0.0119581112809164	0.0097950632209824	UST/HS3ST3B1/BMPR2/CHSY1/B3GAT2/EXT2/BMP2/VCAN/CHPF/IGF1/EXT1/NDST1/GLCE/IMPAD1/CTNNB1	15
BP	GO:0035308	negative regulation of protein dephosphorylation	12/1070	65/18670	0.000282992257942224	0.0119677641908391	0.0098029700601762	YWHAB/ARPP19/GSK3B/BOD1/PHACTR2/CRY2/FKBP1B/SET/PPP1R2/FKBP1A/BOD1L1/PPP1R11	12
BP	GO:0086065	cell communication involved in cardiac conduction	11/1070	56/18670	0.000286551311131791	0.0120264716944706	0.00985105823197091	PDE4D/ATP1B1/KCNJ3/CALM2/HCN4/GJD3/SLC8A1/CALM1/FKBP1B/CXADR/ATP1A3	11
BP	GO:0051668	localization within membrane	20/1070	148/18670	0.000305904569588908	0.0127089928208526	0.0104101212332692	SLC7A11/STX7/SAR1A/SYNJ2BP/GRIK2/ATP1B1/DLG3/SHANK3/GPHN/GPC4/SEC24A/SEC24C/USP46/DLG4/STX3/SEC23A/NUMB/EFNB2/FZD9/RAC1	20
BP	GO:0051090	regulation of DNA-binding transcription factor activity	43/1070	432/18670	0.000307401631406904	0.0127089928208526	0.0104101212332692	KLF4/MED13/POU4F1/PPARGC1B/JAK2/ERC1/PRKD1/FZD4/MXI1/CREBZF/STAT3/MAPK3/MTPN/NFKBIA/SFRP4/RLIM/NWD1/CLOCK/CYLD/TLR4/VEGFA/EDN1/TRIM27/NEUROD1/CMKLR1/MAPK8/CD200/C3orf33/RPS6KA5/G3BP2/UBB/MTDH/TAF3/PRDX3/BCL10/EIF2AK2/CARD8/IL1RAP/LTF/FER/TRIB1/RWDD1/CTNNB1	43
BP	GO:0031667	response to nutrient levels	48/1070	499/18670	0.000312357964613658	0.0128182453626642	0.0104996115824521	BMPR2/PAX2/TSC1/ASCL1/ATG14/XPR1/CHSY1/PRKD1/HLCS/SGIP1/LRAT/ACSL3/MAPK3/ACSL4/P2RY1/CDKN1A/ADIPOR2/SESN3/VDR/TBL1XR1/TP53/MAPK8/DNAJC15/HNRNPA1/SORD/CREB1/FOXO1/SLC8A1/TBC1D5/RRAGB/FKBP1B/RRAGC/EIF2S1/OPA1/SESN1/BCL10/EIF2AK2/BCL2/CDKN2B/FOLR1/APPL2/DNMT3B/MBD2/GDAP1/ATG7/PKM/TBXA2R/SLC16A1	48
BP	GO:0048592	eye morphogenesis	20/1070	149/18670	0.000334707153432908	0.0134184663695554	0.0109912613564798	RS1/PAX6/PAX2/MEIS1/LRP5/SKI/ABI2/RORB/STAT3/SOX1/VEGFA/RDH13/PTPRM/CDON/JAG1/BAK1/AGTPBP1/BCL2/ARID1A/CTNNB1	20
BP	GO:0043525	positive regulation of neuron apoptotic process	11/1070	57/18670	0.000336938343067175	0.0134184663695554	0.0109912613564798	CDK5R1/GRIK2/ASCL1/TP53/ITGA1/TGFB2/BCL2L11/MAP2K4/RHOA/CASP3/CTNNB1	11
BP	GO:0090287	regulation of cellular response to growth factor stimulus	32/1070	292/18670	0.000337144896959493	0.0134184663695554	0.0109912613564798	BMPR2/LDLRAD4/RBPJ/GREM2/PRDM16/PDPK1/FZD4/SPRY3/SKI/FGF9/SFRP4/SPRY1/DKK3/VEGFA/TP53/ACVRL1/XIAP/TRIM33/CREBBP/JCAD/ZNF703/FST/UBB/SNX25/MIR17HG/CDKN2B/PTPN1/FOLR1/VASN/FSTL3/SEMA6A/CTNNB1	32
BP	GO:0016569	covalent chromatin modification	46/1070	474/18670	0.000340122294564779	0.0134184663695554	0.0109912613564798	RTF1/EHMT1/ING5/ELK4/JAK2/PRDM16/PRKD1/HLCS/ATXN7/MSL2/SKI/MAPK3/TET1/RNF8/MLLT6/RYBP/SETD7/BRD4/CLOCK/VEGFA/PER2/TBL1XR1/SUZ12/TP53/MAPK8/TADA3/JARID2/CREBBP/DR1/MECP2/TADA2A/WAC/RPS6KA5/RLF/SET/BAZ1A/PCGF5/KMT5A/DNMT3B/MBD2/PRKCA/NSD3/DPF3/KAT6A/CTNNB1/SATB1	46
BP	GO:0050808	synapse organization	41/1070	408/18670	0.000345445795670168	0.0134184663695554	0.0109912613564798	SLC7A11/CDK5R1/POU4F1/CTBP2/INSR/NFIA/GRIN2B/GRM5/TSC1/DLG3/YWHAZ/SHANK3/CAST/UBE3A/ABI2/UNC13A/GDNF/GPHN/NLGN4X/FRMPD4/GPC4/PCDH17/ERBB2/IGF1R/MECP2/CAPRIN1/EFNA5/BSN/UNC13B/OPA1/RHOA/CDC42/DLG4/IL1RAP/PAFAH1B1/EFNB2/FZD9/CRIPT/WASF3/ACTB/CTNNB1	41
BP	GO:0016081	synaptic vesicle docking	5/1070	12/18670	0.000345644040973262	0.0134184663695554	0.0109912613564798	CTBP2/UNC13A/UNC13B/SNPH/STX3	5
BP	GO:0070601	centromeric sister chromatid cohesion	5/1070	12/18670	0.000345644040973262	0.0134184663695554	0.0109912613564798	BOD1/SGO1/BUB1/SGO2/CTNNB1	5
BP	GO:0048762	mesenchymal cell differentiation	26/1070	219/18670	0.000348395218696218	0.0134184663695554	0.0109912613564798	PAX2/LDLRAD4/RBPJ/SEMA6D/HAS2/MAPK3/GDNF/GSK3B/USF3/SPRY1/EDN1/BMP2/KITLG/ZNF703/GSC/JAG1/TGFB2/NOLC1/HEY1/BCL2/CORO1C/SEMA3C/FOLR1/VASN/SEMA6A/CTNNB1	26
BP	GO:0046902	regulation of mitochondrial membrane permeability	13/1070	76/18670	0.000351205347217605	0.0134184663695554	0.0109912613564798	YWHAZ/YWHAB/STAT3/GSK3B/TP53/MAPK8/BCL2L11/BAK1/STPG1/BCL2/HK2/FZD9/BID	13
BP	GO:0060411	cardiac septum morphogenesis	13/1070	76/18670	0.000351205347217605	0.0134184663695554	0.0109912613564798	BMPR2/RBPJ/CHD7/NOTCH2/GATA6/ZFPM2/TP53/JAG1/TGFB2/MIR17HG/HEY1/DNAH11/SEMA3C	13
BP	GO:0090559	regulation of membrane permeability	14/1070	86/18670	0.000358945394884174	0.0135442982574582	0.0110943320896641	YWHAZ/YWHAB/STAT3/GSK3B/TP53/MAPK8/HEG1/BCL2L11/BAK1/STPG1/BCL2/HK2/FZD9/BID	14
BP	GO:0010906	regulation of glucose metabolic process	17/1070	117/18670	0.000359388419466851	0.0135442982574582	0.0110943320896641	IGFBP4/INSR/PDK3/SLC25A12/PDK1/ARPP19/GSK3B/PPP1R3E/GCK/TP53/FOXO1/IGFBP3/KHK/FAM3C/SLC35B4/IGF1/RORA	17
BP	GO:1901215	negative regulation of neuron death	25/1070	208/18670	0.000372351682473955	0.0139380291953089	0.0114168428388707	SLC7A11/POU4F1/GRIK2/JAK2/TSC1/PDPK1/STAT3/GDNF/GSK3B/REL/PIK3CA/CD200/CREB1/MECP2/MAP2K4/AXL/SET/BCL2/RHOA/NCOA7/ATG7/CRLF1/FZD9/SLC30A10/CTNNB1	25
BP	GO:0003309	type B pancreatic cell differentiation	7/1070	25/18670	0.00038436140662187	0.0140972935936891	0.0115472986286137	PAX6/INSM1/PDPK1/GATA6/CDK6/GSK3B/CLOCK	7
BP	GO:0060561	apoptotic process involved in morphogenesis	7/1070	25/18670	0.00038436140662187	0.0140972935936891	0.0115472986286137	PAX2/HNF1B/PPP2R1B/VDR/TGFB2/BCL2L11/BAK1	7
BP	GO:2000679	positive regulation of transcription regulatory region DNA binding	7/1070	25/18670	0.00038436140662187	0.0140972935936891	0.0115472986286137	KLF4/POU4F1/PAX6/NEUROD1/PARP1/IGF1/CTNNB1	7
BP	GO:0045666	positive regulation of neuron differentiation	38/1070	371/18670	0.000386784950584972	0.0140972935936891	0.0115472986286137	PLXNA4/BMPR2/ARHGAP35/SETX/TCF4/TCF12/ASCL1/PRKD1/FZD4/SPAG9/SHOX2/SHANK3/UNC13A/PACSIN1/VEGFA/NEUROD1/BMP2/NEGR1/NCK1/CAPRIN1/CDON/C21orf91/EFNA5/NIN/FKBP1B/CRABP2/OPA1/GOLGA4/BCL2/RHOA/ANKRD1/DNMT3B/TMEM106B/DLG4/DPYSL3/PAFAH1B1/RAPGEF1/ARHGDIA	38
BP	GO:2000278	regulation of DNA biosynthetic process	16/1070	108/18670	0.000424547488019431	0.0152870324728541	0.0125218310831225	KLF4/NAT10/BMPR2/DACH1/HNRNPD/MAPK3/CDKN1A/PARN/TP53/ACVRL1/HNRNPA1/DNAJC2/ANKRD1/HSP90AA1/MYC/CTNNB1	16
BP	GO:0061028	establishment of endothelial barrier	9/1070	41/18670	0.000427732054596053	0.0152870324728541	0.0125218310831225	PDE4D/VEGFA/F2RL1/ADD1/CLDN1/RAP2C/RAPGEF1/FASN/CTNNB1	9
BP	GO:0048638	regulation of developmental growth	36/1070	347/18670	0.000428016732632381	0.0152870324728541	0.0125218310831225	PLXNA4/BMPR2/CDK5R1/INSR/MEIS1/RBPJ/SEMA6D/CHD7/WWC2/YAP1/HNF1B/GATA6/UNC13A/ZFPM2/STAT3/FGF9/CDKN1A/GSK3B/VEGFA/EDN1/PIK3CA/JARID2/CREB1/EFNA5/BCL2L11/MIR17HG/CRABP2/GOLGA4/BCL2/WWC1/SERP1/SEMA3C/IGF1/PAFAH1B1/DUSP6/SEMA6A	36
BP	GO:0007163	establishment or maintenance of cell polarity	25/1070	210/18670	0.000430465174325855	0.0152870324728541	0.0125218310831225	UST/PAX6/FOXF1/SYNJ2BP/ARHGAP35/DLG3/MPP5/MYO9A/DST/RAB10/GSK3B/SPRY1/ANK1/GOLPH3/NSFL1C/RPGRIP1L/RHOQ/RHOA/WWC1/CDC42/MAPKAP1/HSP90AA1/PAFAH1B1/WDR1/SIPA1L3	25
BP	GO:0031331	positive regulation of cellular catabolic process	37/1070	361/18670	0.000452933086702516	0.01573921956935	0.0128922241237826	INSR/RBM24/TSC1/SOCS4/SOCS5/HERPUD1/PRKD1/HNRNPD/ZBTB20/PIAS1/ZFP36L2/MAPK3/GSK3B/SESN3/TRIB2/AGO2/RNF217/TMEM59/CSNK1A1/ABCD2/WAC/FOXO1/MTDH/BCL2L11/RIDA/ZC3HAV1/SESN1/SH3BP4/CTSC/PTPN1/SH3D19/HK2/IGF1/HSP90AA1/HMGB1/TRIB1/SUMO2	37
BP	GO:0009755	hormone-mediated signaling pathway	27/1070	235/18670	0.000457190403361233	0.01573921956935	0.0128922241237826	PPARGC1B/ZNF366/CYP7B1/JAK2/NR6A1/NR5A2/YAP1/PIAS1/UBE3A/RORB/STRN3/ADIPOR2/CLOCK/VDR/PTPN11/HNF4G/TADA3/CRY2/PAQR8/PARP1/RHOA/THRA/APPL2/ARID1A/RWDD1/CTNNB1/RORA	27
BP	GO:0009791	post-embryonic development	14/1070	88/18670	0.000457373895401822	0.01573921956935	0.0128922241237826	KLF4/SOX6/ACVR2B/AGO2/VEGFA/MECP2/FOXP2/HEG1/BCL2L11/BAK1/BCL2/SERP1/SEMA3C/IMPAD1	14
BP	GO:0048644	muscle organ morphogenesis	14/1070	88/18670	0.000457373895401822	0.01573921956935	0.0128922241237826	POU4F1/RBPJ/CHD7/SHOX2/ZFPM2/BMP2/HEG1/PTCD2/GSC/TGFB2/SERP1/ANKRD1/FKBP1A/TNNI3	14
BP	GO:0007179	transforming growth factor beta receptor signaling pathway	24/1070	199/18670	0.000459613654218059	0.01573921956935	0.0128922241237826	BMPR2/LDLRAD4/NLK/PRDM16/PDPK1/SKI/ACVR2B/DKK3/TP53/ACVRL1/TRIM33/CREBBP/CREB1/ZNF703/UBB/TGFB2/SNX25/PARP1/MIR17HG/RHOA/CDKN2B/FOLR1/APPL2/VASN	24
BP	GO:0001885	endothelial cell development	11/1070	59/18670	0.000460244326757167	0.01573921956935	0.0128922241237826	PDE4D/COL4A4/VEGFA/F2RL1/HEG1/ADD1/CLDN1/RAP2C/RAPGEF1/FASN/CTNNB1	11
BP	GO:0010675	regulation of cellular carbohydrate metabolic process	19/1070	142/18670	0.000485530876977676	0.0165020923831676	0.0135171043632597	IGFBP4/INSR/PDK3/SLC25A12/STAT3/PDK1/ARPP19/P2RY1/GSK3B/PPP1R3E/GCK/TP53/FOXO1/IGFBP3/KHK/FAM3C/SLC35B4/IGF1/RORA	19
BP	GO:0021591	ventricular system development	7/1070	26/18670	0.000500157792510721	0.016793176790966	0.0137555358437877	SLC7A11/SEMA6D/CDK6/MECP2/RPGRIP1L/CENPF/NUMB	7
BP	GO:1903203	regulation of oxidative stress-induced neuron death	7/1070	26/18670	0.000500157792510721	0.016793176790966	0.0137555358437877	SLC7A11/TSC1/TLR4/PARP1/NCOA7/ATG7/CTNNB1	7
BP	GO:0019318	hexose metabolic process	28/1070	249/18670	0.000512572082709829	0.0171063213145329	0.0140120370866333	IGFBP4/INSR/PDK3/LRP5/SLC25A12/PDK1/ARPP19/GSK3B/PPP1R3E/GCK/ALDOA/PER2/TP53/PIK3CA/SORD/FOXO1/GALM/IGFBP3/KHK/FAM3C/SLC35B4/SERP1/HK2/PGM2/IGF1/PKM/POFUT1/RORA	28
BP	GO:0001570	vasculogenesis	13/1070	79/18670	0.000517777783061442	0.0171765803482658	0.0140695872850796	FOXF1/HAS2/FZD4/YAP1/QKI/ZFPM2/ITGB8/VEGFA/HEG1/HEY1/SPRED1/TNNI3/CTNNB1	13
BP	GO:0051056	regulation of small GTPase mediated signal transduction	35/1070	338/18670	0.000528925501242658	0.0172713199236588	0.0141471898519653	ARAP2/ARHGAP35/ARHGEF12/JAK2/NOTCH2/SPRY3/MYO9A/MAPRE2/SPRY1/RALGAPA2/F2RL1/KITLG/RALGPS2/TIAM2/HEG1/CDON/TGFB2/FBXO8/RHOQ/KCTD10/RHOA/CDC42/MAPKAP1/ITGB1/IGF1/SIPA1L3/ARHGAP11A/RAPGEF1/ARHGAP31/ARHGEF3/ARHGDIA/RABGEF1/RAC1/ARFGEF3/ARHGAP1	35
BP	GO:0032515	negative regulation of phosphoprotein phosphatase activity	11/1070	60/18670	0.000534822782968927	0.0172713199236588	0.0141471898519653	ARPP19/GSK3B/BOD1/PHACTR2/CRY2/FKBP1B/SET/PPP1R2/FKBP1A/BOD1L1/PPP1R11	11
BP	GO:1902110	positive regulation of mitochondrial membrane permeability involved in apoptotic process	11/1070	60/18670	0.000534822782968927	0.0172713199236588	0.0141471898519653	YWHAZ/YWHAB/GSK3B/TP53/MAPK8/BCL2L11/BAK1/STPG1/BCL2/FZD9/BID	11
BP	GO:0060576	intestinal epithelial cell development	5/1070	13/18670	0.000535231042622833	0.0172713199236588	0.0141471898519653	KLF5/HOXA5/CDKN1A/YIPF6/C1GALT1	5
BP	GO:0022604	regulation of cell morphogenesis	46/1070	484/18670	0.000536221484994462	0.0172713199236588	0.0141471898519653	UST/PLXNA4/BMPR2/CDK5R1/AP1AR/ARHGAP35/SEMA6D/HAS2/ZRANB1/FZD4/SHOX2/SHANK3/MYO9A/UBE3A/ABI2/UNC13A/P2RY1/GSK3B/ALDOA/VEGFA/MYO10/C1QBP/PHIP/CDC42EP3/CAPRIN1/LIMS1/EFNA5/NIN/CRABP2/OPA1/RHOQ/GOLGA4/RHOA/CORO1C/SEMA3C/SH3D19/CDC42/DLG4/PAFAH1B1/WDR1/RREB1/ZSWIM5/WASF3/ARHGDIA/RAC1/SEMA6A	46
BP	GO:0010769	regulation of cell morphogenesis involved in differentiation	32/1070	301/18670	0.000573759324584953	0.0182726326206587	0.0149673796746456	UST/PLXNA4/BMPR2/CDK5R1/AP1AR/ARHGAP35/SEMA6D/HAS2/SHOX2/SHANK3/UBE3A/ABI2/GSK3B/VEGFA/C1QBP/CAPRIN1/LIMS1/EFNA5/NIN/CRABP2/OPA1/GOLGA4/RHOA/CORO1C/SEMA3C/CDC42/PAFAH1B1/RREB1/ZSWIM5/ARHGDIA/RAC1/SEMA6A	32
BP	GO:0031058	positive regulation of histone modification	14/1070	90/18670	0.000577908447499736	0.0182726326206587	0.0149673796746456	RTF1/PRKD1/MAPK3/TET1/BRD4/VEGFA/TP53/JARID2/MECP2/TADA2A/RPS6KA5/DNMT3B/NSD3/CTNNB1	14
BP	GO:0045778	positive regulation of ossification	14/1070	90/18670	0.000577908447499736	0.0182726326206587	0.0149673796746456	BMPR2/JUND/PRKD1/LRP5/ACVR2B/BMP2/SLC8A1/JAG1/TGFB2/IGF1/FZD9/LTF/SUCO/CTNNB1	14
BP	GO:0021537	telencephalon development	28/1070	251/18670	0.000582352279462183	0.0182726326206587	0.0149673796746456	PLXNA4/SLC7A11/CDK5R1/PAX6/TSC1/ASCL1/CHD7/SHANK3/SKI/CDK6/GSK3B/NEUROD1/BMP2/FOXP2/EMX2/SLC8A1/CDON/NIN/RPGRIP1L/AGTPBP1/RHOA/CASP3/EXT1/PAFAH1B1/NUMB/ATIC/HPRT1/CTNNB1	28
BP	GO:0007411	axon guidance	30/1070	276/18670	0.000583800717302635	0.0182726326206587	0.0149673796746456	PLXNA4/BMPR2/CDK5R1/PAX6/ENAH/ARHGAP35/ISL2/SEMA6D/LHX9/SHANK3/MAPK3/GDNF/PTPN11/VEGFA/ERBB2/PIK3CA/PTPRM/RPS6KA5/GFRA1/EFNA5/NCAM1/SEMA3C/EXT1/PRKCA/EFNB2/ZSWIM5/UNC5D/RAC1/SEMA6A/KLF7	30
BP	GO:0009100	glycoprotein metabolic process	41/1070	419/18670	0.000592660721400164	0.0184457325649265	0.0151091683616565	UST/HS3ST3B1/BMPR2/CHSY1/B3GAT2/GALNT15/DPY19L3/EXT2/PHLDA1/RPN1/TET1/ERP44/AGO2/TMEM59/PGM3/DPY19L4/B3GALNT1/FBXO2/GOLPH3/BMP2/MCFD2/VCAN/EOGT/GALNT13/DPY19L1/RPN2/C1GALT1/NAGPA/NUS1/TMTC4/BCL2/SERP1/CHPF/IGF1/EXT1/NDST1/ST8SIA3/GLCE/POFUT1/IMPAD1/CTNNB1	41
BP	GO:0097485	neuron projection guidance	30/1070	277/18670	0.000619788358223176	0.0191153848657289	0.0156576903203795	PLXNA4/BMPR2/CDK5R1/PAX6/ENAH/ARHGAP35/ISL2/SEMA6D/LHX9/SHANK3/MAPK3/GDNF/PTPN11/VEGFA/ERBB2/PIK3CA/PTPRM/RPS6KA5/GFRA1/EFNA5/NCAM1/SEMA3C/EXT1/PRKCA/EFNB2/ZSWIM5/UNC5D/RAC1/SEMA6A/KLF7	30
BP	GO:0006904	vesicle docking involved in exocytosis	9/1070	43/18670	0.00062107748661213	0.0191153848657289	0.0156576903203795	CTBP2/UNC13A/RAB10/EXOC6/UNC13B/RAB3B/SNPH/STX3/RAB3D	9
BP	GO:0070482	response to oxygen levels	39/1070	394/18670	0.000639128512457213	0.0193331013188014	0.0158360250399682	RBPJ/TSC1/ATP1B1/PDK3/GATA6/SLC11A2/SLC2A8/PDK1/CDKN1A/MALAT1/VEGFA/EDN1/TP53/BMP2/ETS1/ACVRL1/CREBBP/MDM4/CREB1/MECP2/FOXO1/UBB/SLC8A1/TGFB2/OPA1/BCL2/RHOA/ANKRD1/PSME4/HK2/CASP3/DNMT3B/VASN/ATG7/MYC/PKM/CCDC115/BACH1/RORA	39
BP	GO:0046580	negative regulation of Ras protein signal transduction	10/1070	52/18670	0.000640410977494012	0.0193331013188014	0.0158360250399682	ARHGAP35/SPRY3/SPRY1/HEG1/TGFB2/KCTD10/MAPKAP1/ITGB1/RAPGEF1/RABGEF1	10
BP	GO:0036475	neuron death in response to oxidative stress	7/1070	27/18670	0.00064211022430676	0.0193331013188014	0.0158360250399682	SLC7A11/TSC1/TLR4/PARP1/NCOA7/ATG7/CTNNB1	7
BP	GO:2000144	positive regulation of DNA-templated transcription, initiation	7/1070	27/18670	0.00064211022430676	0.0193331013188014	0.0158360250399682	SETX/HNF1B/TP53/CREB1/SUB1/CAND1/CTNNB1	7
BP	GO:0030705	cytoskeleton-dependent intracellular transport	22/1070	180/18670	0.000649384607741419	0.0194464363615538	0.0159288594251679	IFT74/IFT20/TNPO1/DST/FNBP1L/BICD2/AP3B1/MYO10/UBB/CCDC88A/IFT46/IFT80/OPA1/RAB6A/RPGR/CDC42/BLOC1S5/PAFAH1B1/MREG/CCDC88B/DYNLL2/LRPPRC	22
BP	GO:0032869	cellular response to insulin stimulus	25/1070	216/18670	0.00065523437925488	0.0195161207584518	0.0159859389302082	INSR/TSC1/SP1/PDPK1/SLC2A8/RAB10/GSK3B/SESN3/GCK/PTPN11/IGF1R/PIK3CA/NCK1/PHIP/FOXO1/GKAP1/EIF4EBP2/PARP1/OSBPL8/OPA1/RHOQ/PTPN1/APPL2/PKM/FER	25
BP	GO:0002573	myeloid leukocyte differentiation	24/1070	204/18670	0.000658920609504161	0.0195209635115137	0.0159899056998167	POU4F1/PPARGC1B/RBPJ/NOTCH2/CDK6/TLR4/VEGFA/F2RL1/OSTM1/TFRC/KITLG/CREB1/RASSF2/BATF2/PARP1/CDC42/PAFAH1B1/PRKCA/FSTL3/FASN/MYC/LTF/TRIB1/CTNNB1	24
BP	GO:1901030	positive regulation of mitochondrial outer membrane permeabilization involved in apoptotic signaling pathway	8/1070	35/18670	0.000666289306926774	0.0196342700019911	0.0160827166974318	YWHAZ/YWHAB/GSK3B/TP53/MAPK8/BAK1/BCL2/BID	8
BP	GO:0003215	cardiac right ventricle morphogenesis	6/1070	20/18670	0.000675508667353971	0.0198006244293175	0.0162189800332106	CHD7/ZFPM2/JAG1/TGFB2/MIR17HG/SEMA3C	6
BP	GO:0021549	cerebellum development	15/1070	102/18670	0.000687058858578372	0.020033189876443	0.0164094777802291	CDK5R1/FZD4/HNRNPD/MTPN/NLGN4X/PTPN11/NEUROD1/TP53/MECP2/FOXP2/RPGRIP1L/AGTPBP1/ATIC/PTBP2/RORA	15
BP	GO:1902686	mitochondrial outer membrane permeabilization involved in programmed cell death	11/1070	62/18670	0.000714430177847858	0.0207222156297232	0.0169738688162145	YWHAZ/YWHAB/GSK3B/TP53/MAPK8/BCL2L11/BAK1/STPG1/BCL2/FZD9/BID	11
BP	GO:0007517	muscle organ development	40/1070	410/18670	0.00072814436509497	0.0210099988678445	0.0172095962605505	KLF5/POU4F1/AKIRIN1/MEIS1/RBPJ/RBM24/TCF12/CHD7/SOX6/YAP1/SHOX2/GATA6/SKI/ZFPM2/MTPN/FGF9/CCNT2/EDN1/BMP2/JARID2/CREB1/FOXP2/HEG1/CDON/PTCD2/GSC/TGFB2/CFL2/MIR17HG/CENPF/BCL2/RHOA/SERP1/ANKRD1/FKBP1A/IGF1/EFNB2/TNNI3/ZFHX3/CTNNB1	40
BP	GO:0018205	peptidyl-lysine modification	39/1070	397/18670	0.000739319708080764	0.0211780692662656	0.0173472651732607	USPL1/RTF1/EHMT1/ING5/SENP2/PRDM16/MSL2/PIAS1/UBA2/MAPK3/NUP54/MLLT6/SETD7/BRD4/CLOCK/CBX4/SUZ12/TADA3/JARID2/CREBBP/DR1/MECP2/TADA2A/RPS6KA5/ZBED1/TGM2/RLF/NUP58/SENP1/SET/BAZ1A/KMT5A/DNMT3B/TPR/NSD3/DPF3/KAT6A/SUMO2/CTNNB1	39
BP	GO:1901028	regulation of mitochondrial outer membrane permeabilization involved in apoptotic signaling pathway	9/1070	44/18670	0.000741614699937822	0.0211780692662656	0.0173472651732607	YWHAZ/YWHAB/GSK3B/TP53/MAPK8/BAK1/BCL2/FZD9/BID	9
BP	GO:0022409	positive regulation of cell-cell adhesion	28/1070	255/18670	0.000747316198055426	0.021197500046901	0.0173631812088524	HSPH1/HAS2/SOCS5/PDPK1/SOX2/RUNX3/CYLD/PTPN11/AP3B1/TFRC/PIK3CA/MYO10/ETS1/ICOSLG/NCK1/MAP3K8/BCL10/RHOA/CDC42/IGF1/EFNB2/CCDC88B/FSTL3/ADAM19/CD55/TNFRSF13C/HMGB1/RAC1	28
BP	GO:0051146	striated muscle cell differentiation	31/1070	293/18670	0.000751964827317816	0.021197500046901	0.0173631812088524	KLF5/IFT20/RBPJ/RBM24/TSC1/SOX6/SPAG9/SHOX2/GATA6/SKI/MTPN/VEGFA/EDN1/BMP2/SLC8A1/CDON/NEBL/PTCD2/MAP2K4/CFL2/BCL2/ANKRD1/CASP3/ITGB1/IGF1/CXADR/EFNB2/WDR1/KRT8/SDC1/ARID1A	31
BP	GO:0006109	regulation of carbohydrate metabolic process	24/1070	206/18670	0.000757600182181659	0.021197500046901	0.0173631812088524	IGFBP4/INSR/HAS2/PDK3/ZBTB20/SLC25A12/STAT3/PDK1/NUP54/ARPP19/P2RY1/GSK3B/PPP1R3E/GCK/TP53/FOXO1/IGFBP3/KHK/FAM3C/SLC35B4/NUP58/IGF1/TPR/RORA	24
BP	GO:0050679	positive regulation of epithelial cell proliferation	24/1070	206/18670	0.000757600182181659	0.021197500046901	0.0173631812088524	BMPR2/PAX2/CYP7B1/HAS2/NOTCH2/PRKD1/SP1/PDPK1/STAT3/FGF9/VEGFA/ERBB2/BMP2/ACVRL1/JCAD/ZNF703/FOXP2/F3/IGF1/PRKCA/MYC/RREB1/HMGB1/CTNNB1	24
BP	GO:1905269	positive regulation of chromatin organization	15/1070	103/18670	0.000762430905260592	0.0212254633926818	0.0173860863929035	RTF1/PRKD1/MAPK3/TET1/BRD4/VEGFA/TP53/JARID2/MECP2/TADA2A/RPS6KA5/DNMT3B/TPR/NSD3/CTNNB1	15
BP	GO:0001503	ossification	39/1070	398/18670	0.000775673186560294	0.0212922334594678	0.0174407787276773	BMPR2/IGSF10/PPARGC1B/RBPJ/JUND/CHSY1/PRKD1/SHOX2/EXT2/LRP5/SKI/RORB/MAPK3/SOX2/FGF9/CDK6/ACVR2B/BMP2/VCAN/SLC8A1/RASSF2/JAG1/TGFB2/SYNCRIP/IGFBP3/GTPBP4/IFT80/BCL2/RHOA/THRA/IGF1/EXT1/FSTL3/FASN/FZD9/LTF/IMPAD1/SUCO/CTNNB1	39
BP	GO:0005976	polysaccharide metabolic process	16/1070	114/18670	0.000780202778388441	0.0212922334594678	0.0174407787276773	INSR/HAS2/EXT2/PHKA1/GSK3B/PPP1R3E/GCK/PER2/CALM1/KHK/PPP1R2/PGM2/IGF1/RB1CC1/EXT1/NDST1	16
BP	GO:0030218	erythrocyte differentiation	16/1070	114/18670	0.000780202778388441	0.0212922334594678	0.0174407787276773	JAK2/SFXN1/SOX6/HOXA5/SLC11A2/STAT3/CDK6/VEGFA/NCAPG2/ETS1/FAM210B/ADD1/SENP1/THRA/CASP3/KLF2	16
BP	GO:0042752	regulation of circadian rhythm	16/1070	114/18670	0.000780202778388441	0.0212922334594678	0.0174407787276773	SOX14/HNRNPD/UBE3A/RORB/GSK3B/CLOCK/PER2/TP53/MAPK8/CRY2/CREB1/ARNTL2/ATG7/PHLPP1/ZFHX3/RORA	16
BP	GO:0021781	glial cell fate commitment	5/1070	14/18670	0.000793446838476938	0.0215475268880502	0.0176498932955319	PAX6/ASCL1/SOX6/SOX2/CTNNB1	5
BP	GO:0009952	anterior/posterior pattern specification	25/1070	219/18670	0.000801874920829139	0.0215734013541984	0.0176710874478338	BMPR2/PAX6/FOXF1/RBPJ/HNF1B/LRP5/HOXA3/HOXA5/SKI/HOXB3/ACVR2B/NEUROD1/TP53/BMP2/HOXB5/EMX2/CDON/TBX19/HEY1/NLE1/SEMA3C/OTX1/ATP6AP2/POFUT1/CTNNB1	25
BP	GO:0051346	negative regulation of hydrolase activity	44/1070	466/18670	0.000802187848188604	0.0215734013541984	0.0176710874478338	KLF4/PAX2/TSC1/HERPUD1/DLG3/CAST/CSNK2A1/CSRNP2/ARPP19/GSK3B/BOD1/SPRY1/CSRNP3/VEGFA/PHACTR2/TP53/XIAP/FKBP15/CRY2/WFDC6/TGFB2/IFI6/PRDX3/FKBP1B/CNN3/BIRC3/PEBP1/SET/SPRED1/PPP1R2/SH3BP4/NLE1/FKBP1A/CARD8/BOD1L1/ITIH4/CRIM1/TNNI3/IFIT1/PPP1R11/SH2D4A/LTF/UBE2Z/ARFGEF3	44
BP	GO:1901184	regulation of ERBB signaling pathway	14/1070	93/18670	0.000808666490053848	0.0216425717627938	0.0177277459375649	RBPJ/SOCS4/SOCS5/RNF126/PTPN3/SPRY1/CBLB/PTPN12/ERBB2/ITGA1/IFI6/CDC42/FER/EREG	14
BP	GO:0048145	regulation of fibroblast proliferation	13/1070	83/18670	0.000839891885549274	0.0223701973362643	0.0183237546488002	DACH1/PDGFC/PDGFA/RNASEH2B/SKI/CDK6/CDKN1A/TP53/CREB1/IGF1/MYC/EREG/CTNNB1	13
BP	GO:0046660	female sex differentiation	16/1070	115/18670	0.000859117875293905	0.0227727896130538	0.0186535238498717	INSR/DACH1/LHX9/CHD7/FZD4/UBE3A/ZFPM2/VEGFA/KITLG/UBB/BAK1/AXL/LHFPL2/BCL2/CASP3/EREG	16
BP	GO:0097345	mitochondrial outer membrane permeabilization	10/1070	54/18670	0.000873236836331842	0.0230368193965638	0.0188697944933663	YWHAZ/YWHAB/GSK3B/TP53/MAPK8/BCL2L11/BAK1/BCL2/FZD9/BID	10
BP	GO:0009267	cellular response to starvation	19/1070	149/18670	0.000883475955368369	0.0231964776907145	0.0190005729288752	BMPR2/ATG14/XPR1/PRKD1/MAPK3/CDKN1A/SESN3/TP53/MAPK8/DNAJC15/HNRNPA1/FOXO1/RRAGB/RRAGC/EIF2S1/SESN1/EIF2AK2/BCL2/ATG7	19
BP	GO:0043406	positive regulation of MAP kinase activity	28/1070	258/18670	0.000896550810631134	0.0233044546632426	0.0190890184406686	INSR/JAK2/PDE5A/PDGFC/PDGFA/FZD4/SPAG9/MAP3K1/MAPK3/MST1R/PTPN11/TLR4/VEGFA/EDN1/ERBB2/BMP2/KITLG/ITGA1/UBB/MAP3K8/MAP2K4/EIF2AK2/PTPN1/IGF1/DUSP6/RAPGEF1/FZD8/TRAF7	28
BP	GO:0003177	pulmonary valve development	6/1070	21/18670	0.000900208176522366	0.0233044546632426	0.0190890184406686	BMPR2/RBPJ/NOTCH2/JAG1/TGFB2/HEY1	6
BP	GO:2000738	positive regulation of stem cell differentiation	6/1070	21/18670	0.000900208176522366	0.0233044546632426	0.0190890184406686	RBM24/SOX6/GATA6/TGFB2/SEMA3C/NUDT21	6
BP	GO:0021700	developmental maturation	30/1070	284/18670	0.000930989569827351	0.0238435245893091	0.0195305784732114	CDK5R1/PAX2/SYP/NFIA/RBPJ/PDE3A/ASCL1/YWHAZ/HOXA5/UNC13A/CDKN1A/VEGFA/BMP2/ACVRL1/MECP2/FAM210B/TGFB2/HOXB13/AXL/UNC13B/OPA1/BCL2/RHOA/DLG4/IGF1/BLOC1S5/LTF/KLF2/EREG/CTNNB1	30
BP	GO:0035794	positive regulation of mitochondrial membrane permeability	11/1070	64/18670	0.000941495611150629	0.0238435245893091	0.0195305784732114	YWHAZ/YWHAB/GSK3B/TP53/MAPK8/BCL2L11/BAK1/STPG1/BCL2/FZD9/BID	11
BP	GO:0045669	positive regulation of osteoblast differentiation	11/1070	64/18670	0.000941495611150629	0.0238435245893091	0.0195305784732114	BMPR2/JUND/PRKD1/LRP5/ACVR2B/BMP2/JAG1/IGF1/LTF/SUCO/CTNNB1	11
BP	GO:0048278	vesicle docking	11/1070	64/18670	0.000941495611150629	0.0238435245893091	0.0195305784732114	STX7/CTBP2/UNC13A/RAB10/STX6/EXOC6/UNC13B/RAB3B/SNPH/STX3/RAB3D	11
BP	GO:0048144	fibroblast proliferation	13/1070	84/18670	0.000942550881779547	0.0238435245893091	0.0195305784732114	DACH1/PDGFC/PDGFA/RNASEH2B/SKI/CDK6/CDKN1A/TP53/CREB1/IGF1/MYC/EREG/CTNNB1	13
BP	GO:0005977	glycogen metabolic process	12/1070	74/18670	0.000959956129503544	0.0240640586309938	0.0197112211206943	INSR/PHKA1/GSK3B/PPP1R3E/GCK/PER2/CALM1/KHK/PPP1R2/PGM2/IGF1/RB1CC1	12
BP	GO:0048199	vesicle targeting, to, from or within Golgi	12/1070	74/18670	0.000959956129503544	0.0240640586309938	0.0197112211206943	SAR1A/AP1AR/GOSR1/ANKRD28/SEC24A/PPP6R1/MCFD2/SEC24C/CTSC/CEP19/FOLR1/SEC23A	12
BP	GO:0018108	peptidyl-tyrosine phosphorylation	36/1070	363/18670	0.000979455058561012	0.0243326503337579	0.0199312284987327	INSR/GRM5/JAK2/PDGFC/PDGFA/SOCS4/SOCS5/DLG3/ABI2/STAT3/MAPK3/MST1R/CBLB/PTPN11/VEGFA/NCAPG2/TP53/ERBB2/IGF1R/KITLG/RAP2B/EFNA5/MAP2K4/DOK7/AXL/RAP2C/STAP2/EIF2AK2/PTPN1/DLG4/IGF1/ARL2BP/CRLF1/FRK/FER/EREG	36
BP	GO:0030111	regulation of Wnt signaling pathway	36/1070	363/18670	0.000979455058561012	0.0243326503337579	0.0199312284987327	IFT20/IGFBP4/RBPJ/SENP2/NLK/ZRANB1/YAP1/HNF1B/SKI/CSNK2A1/SOX2/FGF9/TLE1/SFRP4/GSK3B/CYLD/DKK3/CSNK1A1/TBL1XR1/BMP2/XIAP/ZNF703/FOXO1/GPC5/GSC/IFT80/NLE1/PSME4/FOLR1/MBD2/BICC1/RAPGEF1/ATP6AP2/FZD9/HMGXB4/CTNNB1	36
BP	GO:0043523	regulation of neuron apoptotic process	24/1070	210/18670	0.000994049237466816	0.0245849677480632	0.0201379053699222	CDK5R1/POU4F1/GRIK2/JAK2/ASCL1/PDPK1/GDNF/TP53/PIK3CA/ITGA1/MECP2/TGFB2/BCL2L11/MAP2K4/PARP1/AXL/SET/BCL2/RHOA/CASP3/CRLF1/FZD9/SLC30A10/CTNNB1	24
BP	GO:0048871	multicellular organismal homeostasis	45/1070	485/18670	0.00100910922352771	0.0248465115481934	0.020352139708201	EHMT1/PPARGC1B/FLG2/RBPJ/JAK2/PDGFC/HAS2/PRDM16/YAP1/SGIP1/SLC11A2/STAT3/EDN2/ADIPOR2/ACVR2B/PTPN11/TLR4/VEGFA/NEUROD1/CMKLR1/PER2/TFRC/IGF1R/PIK3CA/FOXO1/UBB/ADD1/CLDN1/PRDX1/BCL2/HOMER2/THRA/APPL2/POC1B/CXADR/UGCG/PRKCA/RAB3D/LPCAT1/ALMS1/LTF/BBS10/RAC1/ACTB/CTNNB1	45
BP	GO:0090162	establishment of epithelial cell polarity	7/1070	29/18670	0.00102076503388866	0.0250222933085982	0.020496125109893	FOXF1/MPP5/MYO9A/GOLPH3/RHOA/CDC42/SIPA1L3	7
BP	GO:0016052	carbohydrate catabolic process	23/1070	199/18670	0.00107687051774128	0.0261182887976412	0.0213938709873895	INSR/LRP5/ZBTB20/SLC25A12/STAT3/NUP54/PHKA1/GCK/ALDOA/TP53/SORD/GM2A/CALM1/GALM/KHK/NUP58/IDNK/HK2/PGM2/IGF1/RB1CC1/TPR/PKM	23
BP	GO:1905475	regulation of protein localization to membrane	22/1070	187/18670	0.00108355172297152	0.0261182887976412	0.0213938709873895	SLC7A11/CDK5R1/STX7/PDPK1/YWHAZ/YWHAB/ACSL3/TMEM59/GPC4/TP53/ERBB2/MAPK8/GPC5/RHOQ/BCL2/ITGB1/STX3/NUMB/FZD9/CRIPT/BID/ACTB	22
BP	GO:0006073	cellular glucan metabolic process	12/1070	75/18670	0.00108433328943276	0.0261182887976412	0.0213938709873895	INSR/PHKA1/GSK3B/PPP1R3E/GCK/PER2/CALM1/KHK/PPP1R2/PGM2/IGF1/RB1CC1	12
BP	GO:0044042	glucan metabolic process	12/1070	75/18670	0.00108433328943276	0.0261182887976412	0.0213938709873895	INSR/PHKA1/GSK3B/PPP1R3E/GCK/PER2/CALM1/KHK/PPP1R2/PGM2/IGF1/RB1CC1	12
BP	GO:0048010	vascular endothelial growth factor receptor signaling pathway	14/1070	96/18670	0.00111274177617326	0.0264574654077247	0.021671695491678	PRKD1/FZD4/SHB/FGF9/VEGFA/NCKAP1/PIK3CA/NCK1/AXL/RHOA/PTPN1/CDC42/HSP90AA1/RAC1	14
BP	GO:1990823	response to leukemia inhibitory factor	14/1070	96/18670	0.00111274177617326	0.0264574654077247	0.021671695491678	KLF5/KLF4/PAX6/CTBP2/NR5A2/FZD4/LRAT/SOX1/DTX1/TFRC/JARID2/CREB1/SRM/HK2	14
BP	GO:1990830	cellular response to leukemia inhibitory factor	14/1070	96/18670	0.00111274177617326	0.0264574654077247	0.021671695491678	KLF5/KLF4/PAX6/CTBP2/NR5A2/FZD4/LRAT/SOX1/DTX1/TFRC/JARID2/CREB1/SRM/HK2	14
BP	GO:0050769	positive regulation of neurogenesis	44/1070	474/18670	0.00113110407932953	0.0266274976329501	0.0218109713653141	PLXNA4/BMPR2/PAX6/ARHGAP35/SETX/TCF4/TCF12/ASCL1/PRKD1/FZD4/SPAG9/SHOX2/SHANK3/UNC13A/OTP/PACSIN1/VEGFA/NEUROD1/BMP2/NEGR1/PLAG1/NCK1/CAPRIN1/CDON/C21orf91/EFNA5/NIN/FKBP1B/CRABP2/OPA1/GOLGA4/BCL2/RHOA/ANKRD1/DNMT3B/TMEM106B/DLG4/DPYSL3/PAFAH1B1/NUMB/RAPGEF1/ARHGDIA/SEMA6A/CTNNB1	44
BP	GO:0018212	peptidyl-tyrosine modification	36/1070	366/18670	0.00113400906057097	0.0266274976329501	0.0218109713653141	INSR/GRM5/JAK2/PDGFC/PDGFA/SOCS4/SOCS5/DLG3/ABI2/STAT3/MAPK3/MST1R/CBLB/PTPN11/VEGFA/NCAPG2/TP53/ERBB2/IGF1R/KITLG/RAP2B/EFNA5/MAP2K4/DOK7/AXL/RAP2C/STAP2/EIF2AK2/PTPN1/DLG4/IGF1/ARL2BP/CRLF1/FRK/FER/EREG	36
BP	GO:0001711	endodermal cell fate commitment	5/1070	15/18670	0.00113431217353362	0.0266274976329501	0.0218109713653141	RTF1/HNF1B/GATA6/SOX2/CTNNB1	5
BP	GO:0031669	cellular response to nutrient levels	26/1070	237/18670	0.00114902387918971	0.0268590392013122	0.022000630438316	BMPR2/TSC1/ATG14/XPR1/PRKD1/MAPK3/P2RY1/CDKN1A/SESN3/VDR/TP53/MAPK8/DNAJC15/HNRNPA1/FOXO1/RRAGB/RRAGC/EIF2S1/OPA1/SESN1/EIF2AK2/BCL2/CDKN2B/FOLR1/GDAP1/ATG7	26
BP	GO:0001667	ameboidal-type cell migration	43/1070	461/18670	0.0011648098689122	0.0268931042244074	0.0220285335951777	KLF4/BMPR2/SYNJ2BP/SEMA6D/HAS2/PRKD1/SP1/PDPK1/MAPRE2/GDNF/AGO2/PTPN11/VEGFA/EDN1/TNS1/PIK3CA/KITLG/ETS1/ACVRL1/C1QBP/PTPRM/JCAD/MECP2/SLC8A1/TGFB2/NUS1/SPRED1/RHOA/CORO1C/SEMA3C/FOLR1/APPL2/PRKX/ITGB1/PAFAH1B1/PRKCA/EFNB2/RREB1/FER/ATOH8/TBXA2R/HMGB1/SEMA6A	43
BP	GO:0046677	response to antibiotic	33/1070	327/18670	0.00116685561323529	0.0268931042244074	0.0220285335951777	KLF4/EHMT1/AHR/PAX2/GRIN2B/JAK2/SETX/HNRNPD/UBE3A/STAT3/SETD7/EDN1/TP53/ETS1/HNRNPA1/FOXO1/SLC8A1/EFNA5/PRDX3/FKBP1B/BAK1/AXL/CLDN1/OPA1/USP46/BCL2/RHOA/CASP3/KPNA4/HSP90AA1/SDC1/KLF2/TBXA2R	33
BP	GO:0043010	camera-type eye development	32/1070	314/18670	0.00117055641950419	0.0268931042244074	0.0220285335951777	KLF4/RS1/BMPR2/SLC7A11/PAX6/PAX2/ARHGAP35/MEIS1/CHD7/FZD4/LRP5/SKI/ABI2/RORB/ACVR2B/SOX1/VEGFA/NEUROD1/ACVRL1/RDH13/PTPRM/FOXP2/CDON/JAG1/TGFB2/BAK1/RPGRIP1L/OPA1/LPCAT1/CTNS/ARID1A/CTNNB1	32
BP	GO:0008286	insulin receptor signaling pathway	18/1070	141/18670	0.00117725242669962	0.0268931042244074	0.0220285335951777	INSR/TSC1/SLC2A8/GSK3B/SESN3/PTPN11/IGF1R/PIK3CA/NCK1/PHIP/FOXO1/GKAP1/EIF4EBP2/OSBPL8/OPA1/RHOQ/PTPN1/FER	18
BP	GO:0060575	intestinal epithelial cell differentiation	6/1070	22/18670	0.00117830002542596	0.0268931042244074	0.0220285335951777	KLF5/HOXA5/GATA6/CDKN1A/YIPF6/C1GALT1	6
BP	GO:1903706	regulation of hemopoiesis	44/1070	475/18670	0.00117960727915722	0.0268931042244074	0.0220285335951777	POU4F1/IKZF3/PPARGC1B/MEIS1/TCF12/NOTCH2/SOCS5/YAP1/HOXA5/PURB/ZFP36L2/STAT3/CDK6/RUNX3/NFKBIA/CYLD/TLR4/AP3B1/NCAPG2/DTX1/ERBB2/KITLG/ETS1/CREBBP/AGO1/CREB1/FAM210B/RASSF2/JAG1/MIR17HG/AXL/SENP1/PPP2R3C/EIF2AK2/RHOA/PSME4/PRKCA/NUDT21/FSTL3/MYC/LTF/HMGB1/TRIB1/CTNNB1	44
BP	GO:2000279	negative regulation of DNA biosynthetic process	8/1070	38/18670	0.00118852478188882	0.0269853577527215	0.0221040998046708	NAT10/BMPR2/DACH1/TP53/ACVRL1/HNRNPA1/DNAJC2/ANKRD1	8
BP	GO:0031952	regulation of protein autophosphorylation	9/1070	47/18670	0.0012217928311196	0.027258141438726	0.022327540897273	PDGFC/PDGFA/CALM2/VEGFA/RAP2B/RASSF2/CALM1/MRE11/RAP2C	9
BP	GO:0061614	pri-miRNA transcription by RNA polymerase II	9/1070	47/18670	0.0012217928311196	0.027258141438726	0.022327540897273	KLF5/KLF4/TEAD1/STAT3/TP53/BMP2/ETS1/TGFB2/ATOH8	9
BP	GO:0070849	response to epidermal growth factor	9/1070	47/18670	0.0012217928311196	0.027258141438726	0.022327540897273	PAX2/ASCL1/PDPK1/ZFP36L2/MAPK3/PTPN11/PTPN12/ERBB2/TPR	9
BP	GO:1902108	regulation of mitochondrial membrane permeability involved in apoptotic process	11/1070	66/18670	0.00122514029210158	0.027258141438726	0.022327540897273	YWHAZ/YWHAB/GSK3B/TP53/MAPK8/BCL2L11/BAK1/STPG1/BCL2/FZD9/BID	11
BP	GO:1905710	positive regulation of membrane permeability	11/1070	66/18670	0.00122514029210158	0.027258141438726	0.022327540897273	YWHAZ/YWHAB/GSK3B/TP53/MAPK8/BCL2L11/BAK1/STPG1/BCL2/FZD9/BID	11
BP	GO:0071695	anatomical structure maturation	20/1070	165/18670	0.00124073194026877	0.027494619796356	0.0225212437663102	CDK5R1/PAX2/RBPJ/PDE3A/HOXA5/CDKN1A/BMP2/ACVRL1/MECP2/FAM210B/TGFB2/HOXB13/OPA1/BCL2/RHOA/IGF1/LTF/KLF2/EREG/CTNNB1	20
BP	GO:0001844	protein insertion into mitochondrial membrane involved in apoptotic signaling pathway	7/1070	30/18670	0.00126634775437249	0.0279504643793768	0.022894632707485	YWHAZ/YWHAB/TP53/MAPK8/BCL2L11/BCL2/BID	7
BP	GO:0051650	establishment of vesicle localization	30/1070	290/18670	0.00129862507247169	0.0285491384979887	0.0233850154027796	SAR1A/CTBP2/AP1AR/SYP/UNC13A/GOSR1/P2RY1/FNBP1L/GSK3B/ANKRD28/AP3B1/FBXL20/SEC24A/PPP6R1/STXBP5L/MCFD2/RIMS3/SEC24C/UNC13B/CTSC/CEP19/SNPH/FOLR1/STX3/BLOC1S5/SEC23A/PAFAH1B1/MREG/STARD3NL/CTNNB1	30
BP	GO:0006112	energy reserve metabolic process	13/1070	87/18670	0.00131551534236195	0.0286163914001685	0.0234401032350611	INSR/PHKA1/GSK3B/PPP1R3E/GCK/PER2/CALM1/KHK/PPP1R2/PGM2/IGF1/RB1CC1/MYC	13
BP	GO:0010770	positive regulation of cell morphogenesis involved in differentiation	19/1070	154/18670	0.00131597615921693	0.0286163914001685	0.0234401032350611	PLXNA4/BMPR2/HAS2/SHOX2/VEGFA/C1QBP/CAPRIN1/LIMS1/EFNA5/NIN/CRABP2/OPA1/GOLGA4/RHOA/CDC42/PAFAH1B1/RREB1/ARHGDIA/RAC1	19
BP	GO:0009896	positive regulation of catabolic process	40/1070	423/18670	0.0013192561554617	0.0286163914001685	0.0234401032350611	INSR/RBM24/TSC1/SOCS4/SOCS5/HERPUD1/PRKD1/HNRNPD/ZBTB20/PIAS1/ZFP36L2/CSNK2A1/MAPK3/GSK3B/SESN3/TRIB2/AGO2/RNF217/TMEM59/CSNK1A1/ABCD2/WAC/FOXO1/MTDH/BCL2L11/RIDA/ZC3HAV1/SESN1/SH3BP4/CTSC/PTPN1/SH3D19/HK2/IGF1/HSP90AA1/ATG7/LPCAT1/HMGB1/TRIB1/SUMO2	40
BP	GO:0042110	T cell activation	43/1070	464/18670	0.00132234588419551	0.0286163914001685	0.0234401032350611	HSPH1/PATZ1/TSC1/PDE5A/CHD7/SOCS5/PDPK1/ZFP36L2/STAT3/CDK6/RUNX3/CYLD/PTPN11/AP3B1/F2RL1/DTX1/TFRC/TP53/ERBB2/PIK3CA/ICOSLG/NCK1/MAP3K8/AZI2/FKBP1B/BCL10/BCL2/RHOA/FKBP1A/CASP3/CDC42/IGF1/CXADR/EFNB2/CCDC88B/FZD8/CD55/TNFRSF13C/HMGB1/RAC1/CTNNB1/SATB1/RORA	43
BP	GO:0019320	hexose catabolic process	10/1070	57/18670	0.00134890453415192	0.0290775529930024	0.0238178474164608	LRP5/SLC25A12/GCK/ALDOA/TP53/GALM/KHK/HK2/PGM2/PKM	10
BP	GO:0046365	monosaccharide catabolic process	11/1070	67/18670	0.00139131272724418	0.0298754748408246	0.0244714368304759	LRP5/SLC25A12/GCK/ALDOA/TP53/SORD/GALM/KHK/HK2/PGM2/PKM	11
BP	GO:0010721	negative regulation of cell development	34/1070	344/18670	0.00141388346957741	0.0302060878979418	0.0247422468037292	CDK5R1/PAX6/AP1AR/MEIS1/ISL2/SEMA6D/TSC1/ASCL1/SKI/UBE3A/STAT3/SOX2/GSK3B/PAQR3/VEGFA/DTX1/TP53/EFNA5/JAG1/HEY1/BCL2/RHOA/CORO1C/SEMA3C/APPL2/IGF1/DPYSL3/PAFAH1B1/EFNB2/LTF/TLX3/ARHGDIA/SEMA6A/CTNNB1	34
BP	GO:0031062	positive regulation of histone methylation	8/1070	39/18670	0.00142121555235836	0.0302060878979418	0.0247422468037292	RTF1/TET1/BRD4/JARID2/MECP2/DNMT3B/NSD3/CTNNB1	8
BP	GO:0042059	negative regulation of epidermal growth factor receptor signaling pathway	9/1070	48/18670	0.00142851895835032	0.0302060878979418	0.0247422468037292	SOCS4/SOCS5/RNF126/PTPN3/SPRY1/CBLB/ITGA1/CDC42/EREG	9
BP	GO:0055010	ventricular cardiac muscle tissue morphogenesis	9/1070	48/18670	0.00142851895835032	0.0302060878979418	0.0247422468037292	POU4F1/RBPJ/CHD7/ZFPM2/HEG1/PTCD2/TGFB2/FKBP1A/TNNI3	9
BP	GO:0034329	cell junction assembly	26/1070	241/18670	0.00146329139119278	0.0307069481333636	0.0251525087218184	TSC1/PDPK1/MPP5/MYO9A/DST/VEGFA/TNS1/GJB1/ACVRL1/ZNF703/HEG1/GJD3/MTDH/LIMS1/EFNA5/CLDN1/BCL2/RHOA/CORO1C/CDC42/PRKCA/WDR1/RAPGEF1/RAC1/ACTB/CTNNB1	26
BP	GO:0042593	glucose homeostasis	26/1070	241/18670	0.00146329139119278	0.0307069481333636	0.0251525087218184	PAX6/PAX2/INSR/PDK3/LRP5/ZBTB20/STAT3/ADIPOR2/SESN3/GCK/PTPN11/NEUROD1/IGF1R/PIK3CA/STXBP5L/CRY2/FOXO1/EFNA5/FKBP1B/UNC13B/OPA1/HK2/APPL2/SLC16A1/RAC1/KLF7	26
BP	GO:0060041	retina development in camera-type eye	18/1070	144/18670	0.00150042735028085	0.0313674246058714	0.025693514625862	RS1/BMPR2/PAX6/PAX2/CHD7/FZD4/LRP5/SKI/RORB/ACVR2B/NEUROD1/ACVRL1/RDH13/PTPRM/CDON/TGFB2/OPA1/LPCAT1	18
BP	GO:0051648	vesicle localization	31/1070	306/18670	0.00152321290093621	0.0317240581623556	0.0259856383693549	SAR1A/CTBP2/AP1AR/SYP/UNC13A/GOSR1/P2RY1/FNBP1L/GSK3B/ANKRD28/AP3B1/PCDH17/FBXL20/SEC24A/PPP6R1/STXBP5L/MCFD2/RIMS3/SEC24C/UNC13B/CTSC/CEP19/SNPH/FOLR1/STX3/BLOC1S5/SEC23A/PAFAH1B1/MREG/STARD3NL/CTNNB1	31
BP	GO:0031663	lipopolysaccharide-mediated signaling pathway	10/1070	58/18670	0.00154772438398929	0.031923117836729	0.0261486910496179	MAPK3/NFKBIA/TLR4/MTDH/BCL10/CARD8/PRKCA/CD55/LTF/TRIB1	10
BP	GO:0051058	negative regulation of small GTPase mediated signal transduction	10/1070	58/18670	0.00154772438398929	0.031923117836729	0.0261486910496179	ARHGAP35/SPRY3/SPRY1/HEG1/TGFB2/KCTD10/MAPKAP1/ITGB1/RAPGEF1/RABGEF1	10
BP	GO:0033500	carbohydrate homeostasis	26/1070	242/18670	0.00155254402955661	0.031923117836729	0.0261486910496179	PAX6/PAX2/INSR/PDK3/LRP5/ZBTB20/STAT3/ADIPOR2/SESN3/GCK/PTPN11/NEUROD1/IGF1R/PIK3CA/STXBP5L/CRY2/FOXO1/EFNA5/FKBP1B/UNC13B/OPA1/HK2/APPL2/SLC16A1/RAC1/KLF7	26
BP	GO:1902895	positive regulation of pri-miRNA transcription by RNA polymerase II	7/1070	31/18670	0.00155581982236766	0.031923117836729	0.0261486910496179	KLF5/TEAD1/STAT3/TP53/BMP2/TGFB2/ATOH8	7
BP	GO:0046323	glucose import	11/1070	68/18670	0.00157551906308653	0.0321832159340729	0.0263617411916756	INSR/TSC1/ARPP19/ADIPOR2/PTPN11/OSBPL8/RHOQ/HK2/APPL2/RTN2/IGF1	11
BP	GO:0051098	regulation of binding	36/1070	373/18670	0.00158011457293643	0.0321832159340729	0.0263617411916756	KLF4/POU4F1/PAX6/CTBP2/GREM2/SENP2/JAK2/HOXA3/SKI/MAPK3/P2RY1/NFKBIA/GSK3B/CYLD/CSNK1A1/NEUROD1/PER2/MAPK8/BMP2/ADD1/CDON/BAK1/GTPBP4/STPG1/PARP1/EIF2S1/HEY1/GAS8/BCL2/FKBP1A/MBD2/IGF1/IFIT1/HMGB1/ACTB/CTNNB1	36
BP	GO:0031668	cellular response to extracellular stimulus	28/1070	268/18670	0.00159715009167426	0.0324110311643787	0.0265483479668699	BMPR2/ARHGAP35/TSC1/ATG14/XPR1/PRKD1/MAPK3/P2RY1/CDKN1A/SESN3/VDR/TP53/MAPK8/DNAJC15/HNRNPA1/FOXO1/RRAGB/RRAGC/AXL/EIF2S1/OPA1/SESN1/EIF2AK2/BCL2/CDKN2B/FOLR1/GDAP1/ATG7	28
BP	GO:0010976	positive regulation of neuron projection development	29/1070	281/18670	0.0016065717817834	0.0324832396754746	0.0266074950106348	PLXNA4/BMPR2/ARHGAP35/SETX/PRKD1/FZD4/SHOX2/SHANK3/UNC13A/PACSIN1/VEGFA/NEGR1/NCK1/CAPRIN1/C21orf91/EFNA5/NIN/FKBP1B/CRABP2/OPA1/GOLGA4/RHOA/ANKRD1/TMEM106B/DLG4/DPYSL3/PAFAH1B1/RAPGEF1/ARHGDIA	29
BP	GO:0007219	Notch signaling pathway	22/1070	193/18670	0.00163517108897732	0.0328818609109734	0.0269340114739134	IFT74/SYNJ2BP/RBPJ/ASCL1/NOTCH2/YBX1/HNF1B/STAT3/CDK6/NFKBIA/DTX1/BMP2/CREBBP/JAG1/TGFB2/APH1B/HEY1/NLE1/WWC1/TRAF7/MYC/POFUT1	22
BP	GO:0034248	regulation of cellular amide metabolic process	44/1070	483/18670	0.00163815769159362	0.0328818609109734	0.0269340114739134	NAT10/SLC7A11/EIF1/EIF3H/EIF4G3/EIF4H/RBM24/GRM5/TSC1/PDK3/HNRNPD/QKI/ORMDL2/ZFP36L2/STAT3/MAPK3/MTPN/PDK1/AGO2/PER2/ERBB2/RPL13A/SAMD8/CNBP/C1QBP/AGO1/NCK1/CAPRIN1/SYNCRIP/OGFOD1/EIF4EBP2/RIDA/NOLC1/EIF2S1/EIF2AK2/RHOA/SERP1/ZNF540/CASP3/SAMD4A/RPUSD4/IGF1/TPR/LRPPRC	44
BP	GO:0055024	regulation of cardiac muscle tissue development	14/1070	100/18670	0.00166240169895453	0.0330276730707926	0.0270534483390057	MEIS1/RBPJ/SOX6/YAP1/GATA6/ZFPM2/FGF9/EDN1/BMP2/JARID2/CREB1/MIR17HG/IGF1/EFNB2	14
BP	GO:0140056	organelle localization by membrane tethering	20/1070	169/18670	0.00166307417302642	0.0330276730707926	0.0270534483390057	STX7/CTBP2/CEP41/ATG14/UNC13A/RAB10/STX6/EXOC6/RPGRIP1L/MOSPD3/UNC13B/RAB3B/SNPH/STX3/HSP90AA1/PAFAH1B1/ODF2/CEP70/RAB3D/ALMS1	20
BP	GO:1903039	positive regulation of leukocyte cell-cell adhesion	24/1070	218/18670	0.00166330700121862	0.0330276730707926	0.0270534483390057	HSPH1/HAS2/SOCS5/PDPK1/RUNX3/CYLD/PTPN11/AP3B1/TFRC/PIK3CA/ETS1/ICOSLG/NCK1/MAP3K8/BCL10/RHOA/CDC42/IGF1/EFNB2/CCDC88B/CD55/TNFRSF13C/HMGB1/RAC1	24
BP	GO:0090596	sensory organ morphogenesis	27/1070	256/18670	0.0016719988765516	0.0330568117680899	0.0270773162706129	RS1/PAX6/PAX2/INSIG2/MEIS1/CHD7/LRP5/SKI/ABI2/RORB/STAT3/MAPK3/FGF9/SOX1/VEGFA/EDN1/RDH13/PTPRM/CDON/GSC/JAG1/BAK1/AGTPBP1/BCL2/OTX1/ARID1A/CTNNB1	27
BP	GO:0001709	cell fate determination	8/1070	40/18670	0.00168864218959737	0.0330568117680899	0.0270773162706129	KLF4/PAX6/PAX2/ASCL1/NOTCH2/GATA6/JAG1/CTNNB1	8
BP	GO:0001941	postsynaptic membrane organization	8/1070	40/18670	0.00168864218959737	0.0330568117680899	0.0270773162706129	SLC7A11/SHANK3/GDNF/GPHN/NLGN4X/DLG4/FZD9/CRIPT	8
BP	GO:0071526	semaphorin-plexin signaling pathway	8/1070	40/18670	0.00168864218959737	0.0330568117680899	0.0270773162706129	PLXNA4/SEMA6D/GDNF/NCAM1/SEMA3C/ARHGDIA/RAC1/SEMA6A	8
BP	GO:0048565	digestive tract development	17/1070	134/18670	0.00170456212784983	0.0332509654517185	0.0272363503823595	KLF5/FOXF1/PDGFC/ASCL1/HNF1B/SHOX2/HOXA5/GATA6/CCDC39/FGF9/CDKN1A/ACVR2B/YIPF6/TGFB2/C1GALT1/BCL2/CTNNB1	17
BP	GO:0099504	synaptic vesicle cycle	22/1070	194/18670	0.00174718922338503	0.0339629063072037	0.0278195115125129	CDK5R1/CTBP2/SYP/UNC13A/PACSIN1/P2RY1/GSK3B/NLGN4X/AP3B1/PCDH17/FBXL20/STX6/STXBP5L/BSN/RIMS3/UNC13B/RAB3B/SNPH/STX3/EEA1/ACTB/CTNNB1	22
BP	GO:0055123	digestive system development	18/1070	146/18670	0.00175521170593163	0.0339995554225918	0.0278495313370308	KLF5/FOXF1/INSR/PDGFC/ASCL1/HNF1B/SHOX2/HOXA5/GATA6/CCDC39/FGF9/CDKN1A/ACVR2B/YIPF6/TGFB2/C1GALT1/BCL2/CTNNB1	18
BP	GO:0033673	negative regulation of kinase activity	27/1070	257/18670	0.0017691808048395	0.0340413588753113	0.0278837731543734	SOCS4/SOCS5/MLLT1/PDPK1/LRP5/SPRY3/GMFB/DUSP14/DEPTOR/CDKN1A/PAQR3/SPRY1/CBLB/TRIB2/TRIM27/IGF1R/NCK1/HEG1/PRDX3/SPRED1/CDKN2B/CORO1C/PTPN1/CASP3/DUSP6/PIK3IP1/TRIB1	27
BP	GO:0043388	positive regulation of DNA binding	10/1070	59/18670	0.00176965908954687	0.0340413588753113	0.0278837731543734	KLF4/POU4F1/PAX6/JAK2/SKI/NEUROD1/PARP1/IGF1/HMGB1/CTNNB1	10
BP	GO:0055008	cardiac muscle tissue morphogenesis	11/1070	69/18670	0.00177919030253279	0.0341062777717359	0.0279369491685262	POU4F1/RBPJ/CHD7/ZFPM2/BMP2/HEG1/PTCD2/TGFB2/ANKRD1/FKBP1A/TNNI3	11
BP	GO:0000302	response to reactive oxygen species	25/1070	232/18670	0.00181538954064448	0.0346802001902428	0.0284070573855475	KLF4/PPARGC1B/PAX2/SETX/HNRNPD/UBE3A/MAPK3/SESN3/EDN1/MAPK8/ETS1/FOXO1/SLC8A1/PRDX3/FKBP1B/BAK1/AXL/SESN1/PRDX1/BCL2/CASP3/KPNA4/SDC1/KLF2/FER	25
BP	GO:2000377	regulation of reactive oxygen species metabolic process	22/1070	195/18670	0.00186567973099334	0.0355184388649591	0.0290936709000264	KLF4/PAX2/INSR/JAK2/PDK3/STAT3/CDKN1A/TLR4/EDN1/COQ7/F2RL1/ABCD2/TP53/FOXO1/BCL2/RHOA/HK2/HSP90AA1/CTNS/KLF2/SLC30A10/RAC1	22
BP	GO:0038128	ERBB2 signaling pathway	7/1070	32/18670	0.00189429418918901	0.0357687040061234	0.0292986667243773	PTPN12/ERBB2/PIK3CA/CUL5/HSP90AA1/PRKCA/EREG	7
BP	GO:0060317	cardiac epithelial to mesenchymal transition	7/1070	32/18670	0.00189429418918901	0.0357687040061234	0.0292986667243773	RBPJ/HAS2/SPRY1/BMP2/JAG1/TGFB2/HEY1	7
BP	GO:0021953	central nervous system neuron differentiation	21/1070	183/18670	0.00189819476133579	0.0357687040061234	0.0292986667243773	PLXNA4/POU4F1/PAX6/ARHGAP35/ISL2/ASCL1/SHANK3/OTP/MTPN/SOX1/GBA2/UBB/C21orf91/NIN/AGTPBP1/HSP90AA1/PAFAH1B1/UNC5D/HPRT1/CTNNB1/RORA	21
BP	GO:0097061	dendritic spine organization	12/1070	80/18670	0.00192389158537019	0.0359357813763635	0.0294355222332326	CDK5R1/INSR/GRIN2B/SHANK3/UBE3A/ABI2/IGF1R/CAPRIN1/OPA1/CDC42/DLG4/PAFAH1B1	12
BP	GO:0032925	regulation of activin receptor signaling pathway	6/1070	24/18670	0.00192652113154873	0.0359357813763635	0.0294355222332326	SKI/FGF9/ACVR2B/FST/FKBP1A/FSTL3	6
BP	GO:0044346	fibroblast apoptotic process	6/1070	24/18670	0.00192652113154873	0.0359357813763635	0.0294355222332326	TP53/PIK3CA/BCL2L11/BAK1/MYC/BID	6
BP	GO:1903311	regulation of mRNA metabolic process	32/1070	324/18670	0.00194442777708358	0.0361480868625605	0.0296094247509972	MBNL3/MBNL1/TNPO1/ANGEL2/SERBP1/RBM24/YBX1/YWHAZ/YWHAB/HNRNPD/ZFP36L2/GDNF/AGO2/PARN/HNRNPA1/C1QBP/SMU1/UBB/PTCD2/SYNCRIP/TNFSF13/WTAP/RIDA/ZC3HAV1/SET/PSME4/SAMD4A/AHCYL1/CELF2/PRKCA/NUDT21/SON	32
BP	GO:0046620	regulation of organ growth	15/1070	113/18670	0.00198557822762436	0.0366438459828271	0.030015508271322	MEIS1/RBPJ/WWC2/YAP1/GATA6/ZFPM2/FGF9/EDN1/JARID2/BCL2L11/MIR17HG/WWC1/SERP1/IGF1/DUSP6	15
BP	GO:0051348	negative regulation of transferase activity	29/1070	285/18670	0.00198831604082848	0.0366438459828271	0.030015508271322	SOCS4/SOCS5/MLLT1/PDPK1/LRP5/SPRY3/GMFB/DUSP14/DEPTOR/CDKN1A/GSK3B/PAQR3/SPRY1/CBLB/TRIB2/TRIM27/TP53/IGF1R/NCK1/HEG1/PRDX3/SPRED1/CDKN2B/CORO1C/PTPN1/CASP3/DUSP6/PIK3IP1/TRIB1	29
BP	GO:0071897	DNA biosynthetic process	22/1070	196/18670	0.00199093820231606	0.0366438459828271	0.030015508271322	KLF4/NAT10/BMPR2/DACH1/HNRNPD/MAPK3/CDKN1A/PARN/TP53/ACVRL1/HNRNPA1/POLA2/UBB/DNAJC2/USP10/MRE11/CENPF/ANKRD1/HSP90AA1/MYC/POLD3/CTNNB1	22
BP	GO:0046324	regulation of glucose import	10/1070	60/18670	0.00201662635086245	0.0369937416681391	0.0303021129263438	INSR/ARPP19/ADIPOR2/PTPN11/OSBPL8/RHOQ/HK2/APPL2/RTN2/IGF1	10
BP	GO:0016050	vesicle organization	32/1070	325/18670	0.00204186303510015	0.0372194296403983	0.0304869772334708	VTI1A/STX7/SAR1A/SYP/UNC13A/GOSR1/FNBP1L/ANKRD28/RAB22A/AP3B1/SEC24A/STX6/GOLPH3/PPP6R1/MCFD2/CREB1/AQP11/SEC24C/UNC13B/BCL2/CTSC/CORO1C/FOLR1/DLG4/STX3/BLOC1S5/SEC23A/EEA1/PAFAH1B1/VPS37D/SDC1/ANKFY1	32
BP	GO:0071453	cellular response to oxygen levels	25/1070	234/18670	0.00204236581420236	0.0372194296403983	0.0304869772334708	RBPJ/TSC1/PDK3/GATA6/PDK1/MALAT1/VEGFA/EDN1/TP53/CREBBP/MDM4/FOXO1/UBB/SLC8A1/OPA1/BCL2/ANKRD1/PSME4/DNMT3B/VASN/ATG7/MYC/CCDC115/BACH1/RORA	25
BP	GO:0071229	cellular response to acid chemical	23/1070	209/18670	0.00206532803408699	0.0375144829798097	0.030728659723724	KLF4/PAX2/SETX/PDGFC/WNT8B/PDK3/FZD4/YAP1/HNRNPD/RORB/SESN3/VEGFA/EDN1/GNG2/CREB1/RRAGB/RRAGC/CLDN1/OPA1/SESN1/SH3BP4/FOLR1/KLF2	23
BP	GO:0051403	stress-activated MAPK cascade	29/1070	286/18670	0.00209511228329121	0.0379311178086055	0.0310699313837922	GRIK2/FZD4/SPAG9/MAPK3/CYLD/TLR4/VEGFA/EDN1/F2RL1/IGF1R/MAPK8/BMP2/FOXO1/UBB/RASSF2/MAP3K8/TGFB2/MAP2K4/PRDX1/EIF2AK2/PTPN1/RB1CC1/PAFAH1B1/RAPGEF1/FZD8/PHLPP1/MYC/HMGB1/TRIB1	29
BP	GO:0009749	response to glucose	22/1070	197/18670	0.00212326929551849	0.0381972759203443	0.031287945371956	PAX2/PDK3/HNF1B/LRP5/ZBTB20/ACVR2B/GCK/NEUROD1/IGF1R/PIK3CA/GJD3/SLC8A1/EFNA5/FKBP1B/KHK/UNC13B/OPA1/RHOA/CASP3/ATG7/RAC1/KLF7	22
BP	GO:0061298	retina vasculature development in camera-type eye	5/1070	17/18670	0.00212360306560759	0.0381972759203443	0.031287945371956	BMPR2/FZD4/LRP5/ACVR2B/ACVRL1	5
BP	GO:0014855	striated muscle cell proliferation	12/1070	81/18670	0.00214326368973359	0.0384261515893984	0.0314754207679834	AKIRIN1/MEIS1/RBPJ/JAK2/YAP1/GATA6/ZFPM2/STAT3/FGF9/JARID2/TGFB2/MIR17HG	12
BP	GO:0006469	negative regulation of protein kinase activity	25/1070	235/18670	0.00216465884284396	0.0385282490767726	0.0315590503078029	SOCS4/SOCS5/MLLT1/PDPK1/LRP5/SPRY3/GMFB/DUSP14/DEPTOR/CDKN1A/PAQR3/SPRY1/CBLB/TRIB2/TRIM27/IGF1R/NCK1/HEG1/SPRED1/CDKN2B/CORO1C/PTPN1/CASP3/DUSP6/TRIB1	25
BP	GO:0007369	gastrulation	21/1070	185/18670	0.00216982196966661	0.0385282490767726	0.0315590503078029	KLF4/RTF1/BMPR2/PAX2/FOXF1/WNT8B/HNF1B/EXT2/LRP5/GATA6/SOX2/ACVR2B/TP53/GSC/TBX19/ITGB1/EXT1/COL12A1/ATOH8/ARID1A/CTNNB1	21
BP	GO:1902275	regulation of chromatin organization	21/1070	185/18670	0.00216982196966661	0.0385282490767726	0.0315590503078029	RTF1/PRKD1/SKI/MAPK3/TET1/MLLT6/SETD7/BRD4/VEGFA/TP53/MAPK8/TADA3/JARID2/MECP2/TADA2A/RPS6KA5/SET/DNMT3B/TPR/NSD3/CTNNB1	21
BP	GO:0009612	response to mechanical stimulus	23/1070	210/18670	0.00219708959730767	0.0388877839267875	0.0318535505431087	JUND/SHANK3/MAP3K1/MAPK3/MTPN/P2RY1/NFKBIA/SCN1A/PTPN11/TLR4/EDN1/MAPK8/ETS1/FOXP2/SLC8A1/MAP2K4/BAK1/STRBP/BCL10/RHOA/ANKRD1/MBD2/RAC1	23
BP	GO:2000117	negative regulation of cysteine-type endopeptidase activity	13/1070	92/18670	0.0022057738067102	0.038917155698008	0.0318776093889631	KLF4/PAX2/HERPUD1/CAST/CSNK2A1/VEGFA/XIAP/IFI6/PRDX3/BIRC3/NLE1/CARD8/LTF	13
BP	GO:0033692	cellular polysaccharide biosynthetic process	11/1070	71/18670	0.00225096964971505	0.0395884820934012	0.0324275026229627	INSR/HAS2/EXT2/GSK3B/PPP1R3E/GCK/PER2/PGM2/IGF1/EXT1/NDST1	11
BP	GO:0051204	protein insertion into mitochondrial membrane	7/1070	33/18670	0.00228711857588519	0.0399058875403875	0.0326874940502775	YWHAZ/YWHAB/TP53/MAPK8/BCL2L11/BCL2/BID	7
BP	GO:0003170	heart valve development	10/1070	61/18670	0.00229062675773343	0.0399058875403875	0.0326874940502775	MATR3/BMPR2/RBPJ/NOTCH2/SHOX2/BMP2/MDM4/JAG1/TGFB2/HEY1	10
BP	GO:0007405	neuroblast proliferation	10/1070	61/18670	0.00229062675773343	0.0399058875403875	0.0326874940502775	PAX6/ASCL1/OTP/RAB10/VEGFA/TP53/PAFAH1B1/NUMB/FZD9/CTNNB1	10
BP	GO:0021983	pituitary gland development	8/1070	42/18670	0.00234191210189739	0.0406714515501929	0.0333145786876081	PAX6/RBPJ/OTP/SOX2/BMP2/ETS1/CREB1/TBX19	8
BP	GO:2001252	positive regulation of chromosome organization	20/1070	174/18670	0.00235723755856248	0.0408096752326128	0.0334277997202725	RTF1/PRKD1/HNRNPD/MAPK3/TET1/BRD4/VEGFA/PARN/SMC5/TP53/JARID2/HNRNPA1/MECP2/TADA2A/RPS6KA5/MRE11/DNMT3B/TPR/NSD3/CTNNB1	20
BP	GO:0060415	muscle tissue morphogenesis	12/1070	82/18670	0.00238266087646399	0.0409657530425362	0.0335556453289709	POU4F1/RBPJ/CHD7/SHOX2/ZFPM2/BMP2/HEG1/PTCD2/TGFB2/ANKRD1/FKBP1A/TNNI3	12
BP	GO:0097581	lamellipodium organization	12/1070	82/18670	0.00238266087646399	0.0409657530425362	0.0335556453289709	AKIRIN1/NCKAP1/GOLPH3/NCK1/CCDC88A/CORO1C/CDC42/ITGB1/RREB1/WASF3/FER/RAC1	12
BP	GO:0031098	stress-activated protein kinase signaling cascade	31/1070	315/18670	0.00239527371408539	0.0409657530425362	0.0335556453289709	GRIK2/FZD4/SPAG9/MAP3K1/MAPK3/CYLD/TLR4/VEGFA/EDN1/F2RL1/IGF1R/MAPK8/BMP2/FOXO1/UBB/RASSF2/MAP3K8/TGFB2/MAP2K4/PRDX1/EIF2AK2/RHOA/PTPN1/RB1CC1/PAFAH1B1/RAPGEF1/FZD8/PHLPP1/MYC/HMGB1/TRIB1	31
BP	GO:0006979	response to oxidative stress	41/1070	451/18670	0.00240619436429478	0.0409657530425362	0.0335556453289709	KLF4/SLC7A11/PPARGC1B/PAX2/JAK2/TSC1/SETX/PRKD1/SP1/HNRNPD/UBE3A/MAPK3/PDK1/SESN3/TLR4/EDN1/TP53/MAPK8/ETS1/FOXO1/SLC8A1/PRDX3/FKBP1B/BAK1/PARP1/AXL/EIF2S1/PSIP1/SESN1/PRDX1/BCL2/CASP3/MAPKAP1/KPNA4/NCOA7/ATG7/SDC1/KLF2/FER/RWDD1/CTNNB1	41
BP	GO:0001945	lymph vessel development	6/1070	25/18670	0.00241351893942038	0.0409657530425362	0.0335556453289709	BMPR2/ACVR2B/VEGFA/ACVRL1/HEG1/EFNB2	6
BP	GO:0002068	glandular epithelial cell development	6/1070	25/18670	0.00241351893942038	0.0409657530425362	0.0335556453289709	PAX6/INSM1/PDPK1/CDK6/GSK3B/CLOCK	6
BP	GO:0032872	regulation of stress-activated MAPK cascade	25/1070	237/18670	0.00242806071258466	0.0409657530425362	0.0335556453289709	GRIK2/FZD4/SPAG9/MAPK3/CYLD/TLR4/VEGFA/EDN1/F2RL1/IGF1R/BMP2/FOXO1/RASSF2/TGFB2/MAP2K4/PRDX1/EIF2AK2/PTPN1/RB1CC1/PAFAH1B1/RAPGEF1/FZD8/PHLPP1/MYC/HMGB1	25
BP	GO:0006903	vesicle targeting	13/1070	93/18670	0.00243280374566686	0.0409657530425362	0.0335556453289709	SAR1A/AP1AR/GOSR1/ANKRD28/SEC24A/PPP6R1/MCFD2/SEC24C/CTSC/CEP19/FOLR1/SEC23A/STARD3NL	13
BP	GO:0072080	nephron tubule development	13/1070	93/18670	0.00243280374566686	0.0409657530425362	0.0335556453289709	KLHL3/PAX2/GREB1L/YAP1/HNF1B/GDNF/VEGFA/BMP2/JAG1/AQP11/BCL2/MYC/CTNNB1	13
BP	GO:0001649	osteoblast differentiation	24/1070	225/18670	0.00253456592366759	0.0419244923871584	0.0343409626982785	BMPR2/JUND/PRKD1/SHOX2/LRP5/SKI/RORB/SOX2/FGF9/CDK6/ACVR2B/BMP2/VCAN/RASSF2/JAG1/SYNCRIP/IGFBP3/GTPBP4/IFT80/IGF1/FASN/LTF/SUCO/CTNNB1	24
BP	GO:0036293	response to decreased oxygen levels	35/1070	370/18670	0.00254393529948938	0.0419244923871584	0.0343409626982785	RBPJ/TSC1/ATP1B1/PDK3/GATA6/SLC11A2/SLC2A8/PDK1/MALAT1/VEGFA/EDN1/TP53/BMP2/ETS1/ACVRL1/CREBBP/MDM4/CREB1/MECP2/UBB/SLC8A1/TGFB2/OPA1/BCL2/RHOA/ANKRD1/PSME4/HK2/CASP3/DNMT3B/VASN/MYC/PKM/BACH1/RORA	35
BP	GO:0001101	response to acid chemical	33/1070	343/18670	0.00254508737437549	0.0419244923871584	0.0343409626982785	KLF4/PAX2/INSIG2/SETX/PDGFC/WNT8B/ASCL1/PDK3/FZD4/YAP1/HLCS/HNRNPD/LRAT/RORB/SESN3/VEGFA/EDN1/GNG2/CREB1/FOXO1/RRAGB/RRAGC/CLDN1/OPA1/SESN1/RHOA/SH3BP4/CASP3/FOLR1/GDAP1/ATG7/KRT8/KLF2	33
BP	GO:1900024	regulation of substrate adhesion-dependent cell spreading	9/1070	52/18670	0.00255314830682696	0.0419244923871584	0.0343409626982785	AP1AR/HAS2/C1QBP/LIMS1/EFNA5/CORO1C/CDC42/RREB1/RAC1	9
BP	GO:2000179	positive regulation of neural precursor cell proliferation	9/1070	52/18670	0.00255314830682696	0.0419244923871584	0.0343409626982785	PAX6/INSM1/ASCL1/OTP/VEGFA/CDON/CIP2A/FZD9/CTNNB1	9
BP	GO:2000677	regulation of transcription regulatory region DNA binding	9/1070	52/18670	0.00255314830682696	0.0419244923871584	0.0343409626982785	KLF4/POU4F1/PAX6/NEUROD1/PER2/PARP1/HEY1/IGF1/CTNNB1	9
BP	GO:0061307	cardiac neural crest cell differentiation involved in heart development	4/1070	11/18670	0.00255784809149089	0.0419244923871584	0.0343409626982785	MAPK3/JAG1/SEMA3C/FOLR1	4
BP	GO:0061308	cardiac neural crest cell development involved in heart development	4/1070	11/18670	0.00255784809149089	0.0419244923871584	0.0343409626982785	MAPK3/JAG1/SEMA3C/FOLR1	4
BP	GO:0061314	Notch signaling involved in heart development	4/1070	11/18670	0.00255784809149089	0.0419244923871584	0.0343409626982785	RBPJ/NOTCH2/JAG1/HEY1	4
BP	GO:2000736	regulation of stem cell differentiation	15/1070	116/18670	0.00257544507185841	0.0420883943896625	0.0344752172171452	RBM24/TCF12/SOX6/YAP1/GATA6/ZFP36L2/STAT3/CDK6/GDNF/JAG1/TGFB2/EIF2AK2/PSME4/SEMA3C/NUDT21	15
BP	GO:0045637	regulation of myeloid cell differentiation	26/1070	251/18670	0.0025893283627068	0.0421387912752936	0.0345164980406215	POU4F1/PPARGC1B/MEIS1/NOTCH2/HOXA5/PURB/STAT3/CDK6/NFKBIA/TLR4/NCAPG2/KITLG/ETS1/CREBBP/AGO1/CREB1/FAM210B/RASSF2/JAG1/SENP1/PRKCA/FSTL3/MYC/LTF/TRIB1/CTNNB1	26
BP	GO:0055025	positive regulation of cardiac muscle tissue development	10/1070	62/18670	0.0025937414846345	0.0421387912752936	0.0345164980406215	RBPJ/YAP1/GATA6/ZFPM2/FGF9/EDN1/CREB1/MIR17HG/IGF1/EFNB2	10
BP	GO:0048545	response to steroid hormone	36/1070	385/18670	0.00270355325044285	0.0429993880437865	0.0352214253955469	PPARGC1B/ZNF366/CYP7B1/JAK2/NR6A1/NR5A2/YAP1/PIAS1/UBE3A/RORB/ZFP36L2/STRN3/CDKN1A/CLOCK/VDR/EDN1/HNF4G/TADA3/CRY2/PAQR8/FOXO1/TGFB2/BCL2L11/PARP1/CLDN1/BCL2/RHOA/THRA/CASP3/DNMT3B/SDC1/ATP1A3/ARID1A/RWDD1/CTNNB1/RORA	36
BP	GO:0006914	autophagy	44/1070	496/18670	0.00271739665981903	0.0429993880437865	0.0352214253955469	IFT20/KLHL3/CDK5R1/VTI1A/TSC1/ATG14/SOGA3/ATG2B/PRKD1/CSNK2A1/STAT3/MAPK3/FNBP1L/GSK3B/SESN3/TMEM59/TECPR2/TP53/DAPK2/PIK3CA/MAPK8/WAC/EXOC7/FOXO1/MTDH/BCL2L11/TBC1D5/USP10/RRAGB/NSFL1C/RRAGC/SESN1/BCL2/SH3BP4/HK2/CASP3/HSP90AA1/RB1CC1/ATG7/VPS37D/DYNLL2/EI24/HMGB1/YOD1	44
BP	GO:0061919	process utilizing autophagic mechanism	44/1070	496/18670	0.00271739665981903	0.0429993880437865	0.0352214253955469	IFT20/KLHL3/CDK5R1/VTI1A/TSC1/ATG14/SOGA3/ATG2B/PRKD1/CSNK2A1/STAT3/MAPK3/FNBP1L/GSK3B/SESN3/TMEM59/TECPR2/TP53/DAPK2/PIK3CA/MAPK8/WAC/EXOC7/FOXO1/MTDH/BCL2L11/TBC1D5/USP10/RRAGB/NSFL1C/RRAGC/SESN1/BCL2/SH3BP4/HK2/CASP3/HSP90AA1/RB1CC1/ATG7/VPS37D/DYNLL2/EI24/HMGB1/YOD1	44
BP	GO:0051402	neuron apoptotic process	25/1070	239/18670	0.00271823534621359	0.0429993880437865	0.0352214253955469	CDK5R1/POU4F1/GRIK2/JAK2/ASCL1/PDPK1/GDNF/TP53/PIK3CA/ITGA1/MECP2/TGFB2/BCL2L11/MAP2K4/PARP1/AXL/SET/BCL2/RHOA/CASP3/CRLF1/FZD9/BID/SLC30A10/CTNNB1	25
BP	GO:0070302	regulation of stress-activated protein kinase signaling cascade	25/1070	239/18670	0.00271823534621359	0.0429993880437865	0.0352214253955469	GRIK2/FZD4/SPAG9/MAPK3/CYLD/TLR4/VEGFA/EDN1/F2RL1/IGF1R/BMP2/FOXO1/RASSF2/TGFB2/MAP2K4/PRDX1/EIF2AK2/PTPN1/RB1CC1/PAFAH1B1/RAPGEF1/FZD8/PHLPP1/MYC/HMGB1	25
BP	GO:2000116	regulation of cysteine-type endopeptidase activity	25/1070	239/18670	0.00271823534621359	0.0429993880437865	0.0352214253955469	KLF4/PAX2/GRIN2B/JAK2/HERPUD1/CAST/CSNK2A1/SOX2/VEGFA/XIAP/IFI6/BCL2L11/PRDX3/BAK1/BIRC3/SENP1/BCL10/RHOA/NLE1/F3/CARD8/MYC/LTF/BID/HMGB1	25
BP	GO:0072073	kidney epithelium development	17/1070	140/18670	0.00273109962252889	0.0429993880437865	0.0352214253955469	KLHL3/PAX2/GREB1L/YAP1/HNF1B/GDNF/SPRY1/VEGFA/BMP2/JAG1/AQP11/BCL2/EFNB2/CRLF1/SDC1/MYC/CTNNB1	17
BP	GO:0021762	substantia nigra development	8/1070	43/18670	0.00273524572824831	0.0429993880437865	0.0352214253955469	SYPL2/FGF9/CALM2/CALM1/RHOA/CDC42/MAPKAP1/ACTB	8
BP	GO:0032924	activin receptor signaling pathway	8/1070	43/18670	0.00273524572824831	0.0429993880437865	0.0352214253955469	BMPR2/SKI/FGF9/ACVR2B/ACVRL1/FST/FKBP1A/FSTL3	8
BP	GO:0045197	establishment or maintenance of epithelial cell apical/basal polarity	8/1070	43/18670	0.00273524572824831	0.0429993880437865	0.0352214253955469	FOXF1/SYNJ2BP/DLG3/MYO9A/ANK1/RHOA/CDC42/WDR1	8
BP	GO:1904646	cellular response to amyloid-beta	8/1070	43/18670	0.00273524572824831	0.0429993880437865	0.0352214253955469	GRM5/GSK3B/TLR4/IGF1R/BCL2L11/PARP1/IGF1/ATP1A3	8
BP	GO:0060795	cell fate commitment involved in formation of primary germ layer	7/1070	34/18670	0.00273985270387304	0.0429993880437865	0.0352214253955469	KLF4/RTF1/PAX2/HNF1B/GATA6/SOX2/CTNNB1	7
BP	GO:0001666	response to hypoxia	34/1070	359/18670	0.00285086888851028	0.0446152927749914	0.036545036510163	RBPJ/ATP1B1/PDK3/GATA6/SLC11A2/SLC2A8/PDK1/MALAT1/VEGFA/EDN1/TP53/BMP2/ETS1/ACVRL1/CREBBP/MDM4/CREB1/MECP2/UBB/SLC8A1/TGFB2/OPA1/BCL2/RHOA/ANKRD1/PSME4/HK2/CASP3/DNMT3B/VASN/MYC/PKM/BACH1/RORA	34
BP	GO:0009746	response to hexose	22/1070	202/18670	0.00290231883952506	0.0451652987948563	0.0369955544565125	PAX2/PDK3/HNF1B/LRP5/ZBTB20/ACVR2B/GCK/NEUROD1/IGF1R/PIK3CA/GJD3/SLC8A1/EFNA5/FKBP1B/KHK/UNC13B/OPA1/RHOA/CASP3/ATG7/RAC1/KLF7	22
BP	GO:0050870	positive regulation of T cell activation	22/1070	202/18670	0.00290231883952506	0.0451652987948563	0.0369955544565125	HSPH1/SOCS5/PDPK1/RUNX3/CYLD/PTPN11/AP3B1/TFRC/PIK3CA/ICOSLG/NCK1/MAP3K8/BCL10/RHOA/CDC42/IGF1/EFNB2/CCDC88B/CD55/TNFRSF13C/HMGB1/RAC1	22
BP	GO:0061326	renal tubule development	13/1070	95/18670	0.00294440930638266	0.0456919539421847	0.037426945362865	KLHL3/PAX2/GREB1L/YAP1/HNF1B/GDNF/VEGFA/BMP2/JAG1/AQP11/BCL2/MYC/CTNNB1	13
BP	GO:0032147	activation of protein kinase activity	32/1070	333/18670	0.00298439813654809	0.0458473716081793	0.0375542502380507	CDK5R1/INSR/JAK2/PDGFC/PDPK1/SPAG9/MAP3K1/MAPK3/ACVR2B/PTPN11/TLR4/VEGFA/PIK3CA/BMP2/ITGA1/UBB/EFNA5/MAP3K8/ZFP91/CCDC88A/TGFB2/MAP2K4/CAB39/OSBPL8/PPP2R3C/EIF2AK2/PTPN1/MAPKAP1/IGF1/DUSP6/RAPGEF1/TRAF7	32
BP	GO:1900739	regulation of protein insertion into mitochondrial membrane involved in apoptotic signaling pathway	6/1070	26/18670	0.00298752728349327	0.0458473716081793	0.0375542502380507	YWHAZ/YWHAB/TP53/MAPK8/BCL2/BID	6
BP	GO:1900740	positive regulation of protein insertion into mitochondrial membrane involved in apoptotic signaling pathway	6/1070	26/18670	0.00298752728349327	0.0458473716081793	0.0375542502380507	YWHAZ/YWHAB/TP53/MAPK8/BCL2/BID	6
BP	GO:1903579	negative regulation of ATP metabolic process	6/1070	26/18670	0.00298752728349327	0.0458473716081793	0.0375542502380507	SLC25A12/STAT3/TP53/DNAJC15/PARP1/RHOA	6
BP	GO:0010975	regulation of neuron projection development	44/1070	499/18670	0.0030398217913605	0.0465210296246883	0.038106053336886	UST/KLF4/PLXNA4/BMPR2/CDK5R1/ARHGAP35/SEMA6D/TSC1/SETX/PRKD1/FZD4/SHOX2/SHANK3/MYO9A/UBE3A/ABI2/UNC13A/PACSIN1/GSK3B/PAQR3/VEGFA/NEGR1/NCK1/CAPRIN1/C21orf91/EFNA5/CCDC88A/NIN/FKBP1B/CRABP2/OPA1/GOLGA4/RHOA/ANKRD1/SEMA3C/TMEM106B/DLG4/DPYSL3/PAFAH1B1/EFNB2/RAPGEF1/ZSWIM5/ARHGDIA/SEMA6A	44
BP	GO:0022406	membrane docking	20/1070	178/18670	0.00307525684296044	0.0469336719283769	0.0384440546614541	STX7/CTBP2/CEP41/ATG14/UNC13A/RAB10/STX6/EXOC6/RPGRIP1L/MOSPD3/UNC13B/RAB3B/SNPH/STX3/HSP90AA1/PAFAH1B1/ODF2/CEP70/RAB3D/ALMS1	20
BP	GO:0030278	regulation of ossification	22/1070	203/18670	0.00308399782404266	0.0469377690802097	0.0384474106982299	BMPR2/RBPJ/JUND/CHSY1/PRKD1/LRP5/SKI/RORB/MAPK3/CDK6/ACVR2B/BMP2/SLC8A1/RASSF2/JAG1/TGFB2/BCL2/IGF1/FZD9/LTF/SUCO/CTNNB1	22
BP	GO:0034332	adherens junction organization	17/1070	142/18670	0.0031707660886789	0.0481261483048798	0.0394208294399272	RASSF8/TSC1/PDPK1/CADM1/MAPRE2/VEGFA/ACVRL1/ZNF703/ADD1/LIMS1/EFNA5/BCL2/RHOA/CORO1C/NUMB/RAC1/CTNNB1	17
BP	GO:0071375	cellular response to peptide hormone stimulus	31/1070	321/18670	0.00318982595570457	0.0482831579087523	0.0395494382946287	INSR/JAK2/TSC1/SP1/PDPK1/SLC2A8/STAT3/RAB10/GSK3B/SESN3/GCK/PTPN11/EDN1/IGF1R/PIK3CA/CREB1/NCK1/PHIP/FOXO1/GKAP1/EIF4EBP2/PARP1/OSBPL8/OPA1/RHOQ/PTPN1/APPL2/AHCYL1/PKM/FER/SLC30A10	31
BP	GO:0014031	mesenchymal cell development	12/1070	85/18670	0.00323451109340254	0.0488261347614443	0.0399941985477079	SEMA6D/MAPK3/GDNF/EDN1/KITLG/JAG1/NOLC1/BCL2/CORO1C/SEMA3C/FOLR1/SEMA6A	12
BP	GO:0035909	aorta morphogenesis	7/1070	35/18670	0.00325824355310961	0.0490507317506174	0.0401781692146897	RBPJ/CHD7/ACVRL1/JAG1/TGFB2/HEY1/EFNB2	7
BP	GO:0048608	reproductive structure development	39/1070	431/18670	0.00328047190147064	0.0492515293608329	0.0403426454635285	BMPR2/PATZ1/INSR/CYP7B1/GREB1L/RBPJ/SENP2/LHX9/CHD7/FZD4/GATA6/UBE3A/ZFPM2/MAPK3/FGF9/ITGB8/VDR/PTPN11/VEGFA/GJB1/KITLG/PLAG1/UBB/TGFB2/BCL2L11/HOXB13/PRDX3/BAK1/AXL/HEY1/BCL2/CASP3/FSTL3/KRT8/SDC1/ADAM19/ARID1A/EREG/CTNNB1	39
BP	GO:0030032	lamellipodium assembly	10/1070	64/18670	0.00329602473916864	0.0493258146546165	0.0404034936302587	AKIRIN1/NCKAP1/GOLPH3/NCK1/CCDC88A/CDC42/ITGB1/WASF3/FER/RAC1	10
BP	GO:0051193	regulation of cofactor metabolic process	15/1070	119/18670	0.00330322693806186	0.0493258146546165	0.0404034936302587	SLC7A11/INSR/PDK3/ZBTB20/SLC25A12/STAT3/PDK1/NUP54/GCK/TP53/NUP58/IGF1/TPR/CTNS/RAC1	15
BP	GO:0060562	epithelial tube morphogenesis	31/1070	322/18670	0.00334198076026126	0.0497703586339983	0.0407676260823041	KLHL3/PAX2/FOXF1/GREB1L/ARHGAP35/RBPJ/TSC1/YAP1/HNF1B/LRP5/HOXA5/SKI/CCDC39/GDNF/SPRY1/VDR/VEGFA/EDN1/BMP2/ACVRL1/TGFB2/BCL10/BCL2/RHOA/CASP3/FOLR1/PRKX/EFNB2/MYC/ARID1A/CTNNB1	31
CC	GO:0005667	transcription factor complex	53/1089	365/19717	1.07039312175893e-10	6.7220688046461e-08	5.90406311370191e-08	KLF5/KLF4/POU3F1/AHR/FOXF1/DACH1/MEIS1/RBPJ/TCF4/TCF12/ASCL1/JUND/NR6A1/NR5A2/TEAD1/SOX12/SOX14/SOX21/YAP1/HNF1B/MXI1/HOXD12/GATA6/SKI/STAT3/SOX2/RUNX3/TLE1/ONECUT3/GTF2H1/SOX1/CLOCK/POU2F1/VDR/TAF2/REL/NEUROD1/GTF2E2/TP53/TADA3/ETS1/CREB1/SNAPC1/GSC/MED8/TAF3/HOXB13/SUB1/ARNTL2/PARP1/THRA/ZFHX3/CTNNB1	53
CC	GO:0044798	nuclear transcription factor complex	31/1089	201/19717	2.05747451586347e-07	6.46046997981131e-05	5.67429813848663e-05	KLF4/TCF4/TCF12/ASCL1/JUND/NR5A2/TEAD1/SOX12/SOX14/SOX21/YAP1/MXI1/STAT3/SOX2/RUNX3/TLE1/GTF2H1/SOX1/POU2F1/VDR/TAF2/NEUROD1/GTF2E2/TP53/TADA3/CREB1/SNAPC1/MED8/TAF3/THRA/CTNNB1	31
CC	GO:0031965	nuclear membrane	36/1089	296/19717	7.54728415617799e-06	0.00154420104474362	0.00135628787704602	MATR3/AKIRIN1/PDE4D/SENP2/CEPT1/YBX1/DPY19L3/GATA6/CCND2/NUP54/MRPL19/DPY19L4/TRIM27/IFI27/MTDH/DPY19L1/DNAJC2/TAF3/WTAP/GTPBP4/OSBPL8/NUP58/SENP1/BCL2/KPNA4/RB1CC1/TOR1AIP2/TPR/JPT1/PAFAH1B1/CEP70/DCTN5/PHLPP1/CBX3/EI24/LRPPRC	36
CC	GO:0090575	RNA polymerase II transcription factor complex	24/1089	163/19717	1.06948884384267e-05	0.00154420104474362	0.00135628787704602	TCF4/TCF12/ASCL1/JUND/NR5A2/TEAD1/YAP1/MXI1/STAT3/RUNX3/TLE1/GTF2H1/POU2F1/VDR/TAF2/NEUROD1/GTF2E2/TP53/TADA3/CREB1/MED8/TAF3/THRA/CTNNB1	24
CC	GO:0017053	transcriptional repressor complex	16/1089	84/19717	1.22945943052836e-05	0.00154420104474362	0.00135628787704602	CTBP2/INSM1/RBPJ/PRDM16/SP1/YWHAB/GATAD2A/CORO2A/SKI/CSNK2A1/RLIM/TBL1XR1/DR1/RBBP8/HMGB1/JAZF1	16
CC	GO:0005635	nuclear envelope	46/1089	464/19717	9.1628100218337e-05	0.00959040782285261	0.00842335517796642	MATR3/AKIRIN1/INSR/PDE4D/SENP2/CEPT1/YBX1/DPY19L3/GATA6/CCND2/DST/MAPK3/NUP54/BICD2/MRPL19/DPY19L4/TRIM27/IFI27/MTDH/DPY19L1/DNAJC2/TAF3/WTAP/GTPBP4/NXT2/PARP1/OSBPL8/NUP58/SENP1/TMEM170A/MNS1/CENPF/BCL2/AGPAT5/KPNA4/RB1CC1/TOR1AIP2/TPR/JPT1/PAFAH1B1/CEP70/DCTN5/PHLPP1/CBX3/EI24/LRPPRC	46
CC	GO:0098831	presynaptic active zone cytoplasmic component	6/1089	16/19717	0.000138822036853224	0.0124543198776892	0.0109387589941488	CTBP2/UNC13A/BSN/RIMS3/UNC13B/CTNNB1	6
CC	GO:0061695	transferase complex, transferring phosphorus-containing groups	28/1089	259/19717	0.000542120745417336	0.038997796046609	0.0342521708488487	RTF1/CDK5R1/INSR/ERC1/ATG14/SOCS5/CCND2/CDK6/PHKA1/CDKN1A/ACVR2B/GTF2H1/CCNT2/TAF2/GTF2E2/TP53/IGF1R/PIK3CA/TADA3/ACVRL1/POLA2/RPAP2/TBC1D5/TAF3/CAB39/RB1CC1/POLD3/PKM	28
CC	GO:0030133	transport vesicle	38/1089	392/19717	0.000558885612132932	0.038997796046609	0.0342521708488487	VTI1A/STX7/SAR1A/AP1AR/AP1S1/SYP/SYTL3/SYPL2/GALNT15/UNC13A/SLC2A8/GOSR1/RAB10/HLA-DRB5/EDN1/SURF4/SEC24A/STX6/MCFD2/CCDC88A/APH1B/BSN/TPRG1L/SYT15/SEC24C/UNC13B/RAB3B/RAB6A/FOLR1/DLG4/STX3/IGF1/BLOC1S5/DPYSL3/SEC23A/RAB3D/CD55/ARFGEF3	38
CC	GO:0000940	condensed chromosome outer kinetochore	5/1089	14/19717	0.000670337308273998	0.0420971829596071	0.0369743946879553	BOD1/BUB1/CENPF/SKA2/BOD1L1	5
CC	GO:0031519	PcG protein complex	9/1089	47/19717	0.000942305347581016	0.0470917058875662	0.0413611362472086	AEBP2/CBX2/CSNK2A1/SCML2/RYBP/CBX4/SUZ12/JARID2/PCGF5	9
CC	GO:1902911	protein kinase complex	15/1089	109/19717	0.000953974027088796	0.0470917058875662	0.0413611362472086	CDK5R1/INSR/ERC1/CCND2/CDK6/PHKA1/CDKN1A/ACVR2B/GTF2H1/CCNT2/IGF1R/ACVRL1/TBC1D5/CAB39/RB1CC1	15
CC	GO:0030027	lamellipodium	22/1089	193/19717	0.00102479127687396	0.0470917058875662	0.0413611362472086	ENAH/TSC1/ABI2/NCKAP1/PIK3CA/MYO10/KITLG/PTPRM/TIAM2/RAPH1/CCDC88A/RHOA/CORO1C/NRBP1/ITGB1/STX3/DPYSL3/ARHGAP31/WASF3/FER/RAC1/CTNNB1	22
CC	GO:1902554	serine/threonine protein kinase complex	13/1089	88/19717	0.00104981509940434	0.0470917058875662	0.0413611362472086	CDK5R1/ERC1/CCND2/CDK6/PHKA1/CDKN1A/ACVR2B/GTF2H1/CCNT2/ACVRL1/TBC1D5/CAB39/RB1CC1	13
MF	GO:0001228	DNA-binding transcription activator activity, RNA polymerase II-specific	56/1056	439/17697	6.03661927934099e-08	5.57179959483173e-05	5.04534285031236e-05	KLF5/KLF4/EBF3/POU4F1/IKZF3/PAX6/PATZ1/ELK4/FOXF1/NFIA/MEIS1/RBPJ/TCF4/TCF12/JUND/NR6A1/NR5A2/SP1/SOX12/SOX21/YBX1/HOXA5/RORB/CSRNP2/STAT3/SOX2/HOXB3/MYCN/ONECUT3/SOX1/CLOCK/CSRNP3/REL/HLTF/HNF4G/NEUROD1/TP53/ETS1/PLAG1/CREB1/HOXB5/ZBED1/SUB1/PARP1/TBX19/CREB3/LITAF/OTX1/MYBL1/MYC/IRF2BP2/RREB1/BACH1/SPIB/KLF7/RORA	56
MF	GO:0001085	RNA polymerase II transcription factor binding	26/1056	155/17697	1.5642256959402e-06	0.000721890158676404	0.000653681685566591	KLF4/AHR/RBPJ/TCF4/MIER3/TEAD1/SP1/GATA6/PIAS1/ZFPM2/STAT3/GSK3B/TAF2/NEUROD1/GTF2E2/TP53/IFI27/CREBBP/CREB1/MTDH/GSC/RBBP8/TBX19/ANKRD1/BBS10/CTNNB1	26
MF	GO:0003714	transcription corepressor activity	31/1056	238/17697	3.55236723267649e-05	0.0094158207786081	0.00852615806376784	KLF12/AEBP2/POU4F1/CTBP2/ZNF366/ARHGAP35/LHX9/MIER3/YAP1/MXI1/PIAS1/SKI/ZFPM2/ZHX1/TLE1/RLIM/RYBP/CBX4/TBL1XR1/C1QBP/CREBBP/KCNIP3/DR1/MECP2/RBBP8/PBXIP1/ANKRD1/KMT5A/DNMT3B/PARP15/JAZF1	31
MF	GO:0019902	phosphatase binding	26/1056	185/17697	4.08052904815086e-05	0.0094158207786081	0.00852615806376784	DLG3/CSRNP2/STAT3/MAPK3/ARPP19/STRN3/BOD1/AP3B1/ANK1/TP53/ERBB2/PPP6R1/CRY2/ITGA1/FOXO1/SPRED1/BCL2/CTSC/PTPN1/BOD1L1/DLG4/KCNN4/PPP1R11/SH2D4A/FER/CTNNB1	26
MF	GO:0070491	repressing transcription factor binding	14/1056	71/17697	6.55083917444341e-05	0.0103038845975381	0.00933031233443032	RBPJ/MIER3/SP1/GATA6/SKI/STAT3/TLE1/ZNF703/GSC/RBBP8/MYC/BBS10/HMGB1/CTNNB1	14
MF	GO:0046332	SMAD binding	15/1056	80/17697	6.69808316199657e-05	0.0103038845975381	0.00933031233443032	BMPR2/PAX6/LDLRAD4/TCF12/PRDM16/PURB/SKI/ACVR2B/BMP2/ACVRL1/TRIM33/PARP1/ANKRD1/FKBP1A/CTNNB1	15
MF	GO:0003713	transcription coactivator activity	37/1056	319/17697	8.36392603388304e-05	0.0110284338989629	0.00998640191113253	MED13/POU3F1/POU4F1/PPARGC1B/CTBP2/JUND/PRDM16/SOX12/YAP1/PIAS1/UBE3A/ZFPM2/VDR/ZFX/NEUROD1/PER2/DTX1/TADA3/CREBBP/DR1/TADA2A/MTDH/SUB1/SERTAD2/RAP2C/BCL10/WWC1/ANKRD1/THRA/NCOA7/NSD3/ARL2BP/KAT6A/HMGB1/ARID1A/KLF7/CTNNB1	37
MF	GO:0043425	bHLH transcription factor binding	8/1056	28/17697	0.000166333541823261	0.0176965061059797	0.0160244350209818	KLF5/IKZF4/TCF4/TCF12/ASCL1/SP1/NCAPG2/CREBBP	8
MF	GO:0001221	transcription cofactor binding	10/1056	43/17697	0.000172555314142814	0.0176965061059797	0.0160244350209818	KLF4/AHR/TEAD1/CCNT2/PER2/CREB1/FOXO1/VGLL4/SUMO2/RORA	10
MF	GO:0019903	protein phosphatase binding	20/1056	140/17697	0.000243577820184957	0.01972997771559	0.0178657721459525	DLG3/STAT3/ARPP19/STRN3/BOD1/AP3B1/ANK1/TP53/ERBB2/PPP6R1/ITGA1/FOXO1/BCL2/PTPN1/BOD1L1/DLG4/KCNN4/PPP1R11/FER/CTNNB1	20
MF	GO:0043560	insulin receptor substrate binding	5/1056	11/17697	0.000255732757164183	0.01972997771559	0.0178657721459525	INSR/JAK2/PTPN11/IGF1R/PIK3CA	5
MF	GO:0001227	DNA-binding transcription repressor activity, RNA polymerase II-specific	29/1056	242/17697	0.000272395598691303	0.01972997771559	0.0178657721459525	KLF12/KLF8/AEBP2/PAX6/INSM1/DACH1/ARHGAP35/TRPS1/ASCL1/SOX6/MXI1/ZBTB20/PURB/BACH2/ZBTB5/JARID2/CNBP/KCNIP3/MECP2/FOXP2/EMX2/FOXO1/GSC/HOXB13/HEY1/MYC/ZFHX3/BACH1/SATB1	29
MF	GO:0001223	transcription coactivator binding	7/1056	23/17697	0.000277887010078732	0.01972997771559	0.0178657721459525	AHR/TEAD1/CCNT2/CREB1/FOXO1/VGLL4/RORA	7
MF	GO:0051721	protein phosphatase 2A binding	8/1056	32/17697	0.000454912738043554	0.0299917469438714	0.0271579484215475	ARPP19/STRN3/BOD1/TP53/FOXO1/BCL2/PTPN1/BOD1L1	8
MF	GO:0016780	phosphotransferase activity, for other substituted phosphate groups	6/1056	19/17697	0.000615864126768553	0.0371999387710254	0.0336850674393502	CEPT1/SGMS1/AASDHPPT/SAMD8/CHPT1/SGMS2	6
MF	GO:0097110	scaffold protein binding	11/1056	59/17697	0.000644852676420809	0.0371999387710254	0.0336850674393502	PDE4D/SHANK3/MAPK3/P2RY1/UBTF/NLGN4X/DLG4/HSP90AA1/KRT8/DYNLL2/CRIPT	11
MF	GO:0008022	protein C-terminus binding	23/1056	187/17697	0.00078398214787572	0.0425656189699582	0.0385437662794627	SYNJ2BP/JAK2/TCF4/ATP1B1/SP1/DLG3/ATXN1/YAP1/YWHAB/SHANK3/PIAS1/DST/AGO2/ERBB2/PRDX3/MRE11/IFT46/CENPF/BCL10/DLG4/SDC1/PEX26/CTNNB1	23
MF	GO:0001103	RNA polymerase II repressing transcription factor binding	8/1056	35/17697	0.000868038582733021	0.044511089547921	0.0403054172333344	RBPJ/MIER3/SP1/GATA6/STAT3/GSC/RBBP8/BBS10	8
MF	GO:0048185	activin binding	5/1056	14/17697	0.000953159427787661	0.0463034816762111	0.0419284534993575	ACVR2B/ACVRL1/FST/FKBP1A/FSTL3	5
