# Supplementary material for: Identification of hsa_circ_0001445 of a novel circRNA-miRNA-mRNA regulatory network as potential biomarker for coronary heart disease
Source: Front Cardiovasc Med. 2023 Mar 14;10:1104223. doi: 10.3389/fcvm.2023.1104223 (PMC10043405; doi:10.3389/fcvm.2023.1104223)
Supplement: Supplementary Table 3 — The analysis for KEGG pathway. [file Table3.xls]

ID	Description	GeneRatio	BgRatio	pvalue	p.adjust	qvalue	geneID	Count
hsa04520	Adherens junction	16/506	71/8142	5.14587904280465e-06	0.000699010461900378	0.000500819040614532	3643/51701/1457/5595/2064/3480/1387/5797/387/5770/998/10810/2241/5879/60/1499	16
hsa05215	Prostate cancer	19/506	97/8142	6.27727297056519e-06	0.000699010461900378	0.000500819040614532	56034/5154/5170/5595/1026/4792/2932/7157/2064/3480/5290/1387/1385/2308/596/10488/3479/3320/1499	19
hsa04550	Signaling pathways regulating pluripotency of stem cells	24/506	143/8142	6.76461737322946e-06	0.000699010461900378	0.000500819040614532	9314/659/5080/4211/3717/7479/8322/6774/5595/6657/2932/93/3480/5290/3720/84333/3479/5013/8325/4609/7994/463/8326/1499	24
hsa05205	Proteoglycans in cancer	29/506	205/8142	2.40828187049113e-05	0.00158108332365486	0.00113279654088685	23365/7479/5170/8322/6774/5595/1026/5781/7099/7422/286/7157/2064/3480/5290/7042/387/836/998/3688/3479/5578/6382/8325/4609/8326/5879/60/1499	29
hsa05224	Breast cancer	23/506	147/8142	3.38990008949464e-05	0.00158108332365486	0.00113279654088685	7479/4853/6667/8322/4041/5595/2254/1021/1026/2932/1452/7157/2064/3480/5290/182/578/23462/3479/8325/4609/8326/1499	23
hsa04390	Hippo signaling pathway	24/506	157/8142	3.39904487632554e-05	0.00158108332365486	0.00113279654088685	659/7479/7003/1741/8322/55233/10413/64398/7534/7529/894/6657/2932/5519/650/7042/330/23286/1742/8325/4609/8326/60/1499	24
hsa04066	HIF-1 signaling pathway	19/506	109/8142	3.5701881501884e-05	0.00158108332365486	0.00113279654088685	3643/6774/5595/5163/1026/7099/226/7422/1906/7037/2064/3480/5290/1387/596/3099/3945/3479/5578	19
hsa04510	Focal adhesion	28/506	201/8142	4.41107666986946e-05	0.00170929220957442	0.00122465418071376	2909/56034/5154/5170/1286/894/5595/2932/3696/7422/2064/3480/5290/5599/331/3672/330/596/387/998/3688/3479/5578/2889/5879/60/1499/1298	28
hsa05210	Colorectal cancer	16/506	86/8142	6.51955386344469e-05	0.00210556782399854	0.00150857321176126	5595/1026/2932/7157/5290/5599/7042/10018/578/596/387/836/4609/5879/2069/1499	16
hsa04151	PI3K-Akt signaling pathway	41/506	354/8142	7.22445224143074e-05	0.00210556782399854	0.00150857321176126	3643/3717/7248/56034/5154/5170/7534/7529/1286/894/5595/2254/1021/1026/2932/3696/5519/7099/7422/7157/2064/3480/5290/4254/54331/1385/3672/1946/10018/55012/596/10488/3688/3479/3320/5578/23239/4609/5879/2069/1298	41
hsa05165	Human papillomavirus infection	39/506	331/8142	7.47136969805932e-05	0.00210556782399854	0.00150857321176126	3516/7248/7479/4853/1741/8322/64398/1286/7337/894/5595/1021/1026/2932/3696/5519/7422/1452/7157/5290/10474/1387/1385/3672/2308/182/578/23462/55012/5610/10488/836/998/3688/8325/8326/5315/1499/1298	39
hsa01521	EGFR tyrosine kinase inhibitor resistance	15/506	79/8142	8.6154999470646e-05	0.00222061306288426	0.00159099951194764	3717/56034/5154/6774/5595/2932/7422/2064/3480/5290/10018/558/596/3479/5578	15
hsa04310	Wnt signaling pathway	24/506	167/8142	9.36642219993579e-05	0.00222061306288426	0.00159099951194764	1488/59343/51701/7479/8322/4041/894/1457/7088/6424/2932/2239/1452/79718/7157/5599/1387/387/5578/8325/4609/8326/5879/1499	24
hsa04910	Insulin signaling pathway	21/506	137/8142	0.000100285751227031	0.00222061306288426	0.00159099951194764	3643/7248/122809/5170/5595/5255/2932/805/868/90673/2645/5290/5599/23265/2308/801/23433/5770/3099/2889/2194	21
hsa05418	Fluid shear stress and atherosclerosis	21/506	139/8142	0.00012400650215964	0.00255583705046372	0.00183117696994175	659/5154/805/93/2948/7422/1906/7157/5290/5599/801/6416/596/387/3320/6382/10365/5879/60/6613/1499	21
hsa01524	Platinum drug resistance	14/506	73/8142	0.000131914170346514	0.00255583705046372	0.00183117696994175	5170/1317/5595/1026/2948/7157/2064/5290/331/578/330/596/836/637	14
hsa05167	Kaposi sarcoma-associated herpesvirus infection	26/506	194/8142	0.00015723076437942	0.00286714923280119	0.00205422237052989	3717/22863/6774/5595/1021/1026/4792/2932/805/7422/7157/5290/5599/54331/1387/1385/7314/801/6416/578/5610/836/4609/637/5879/1499	26
hsa05203	Viral carcinogenesis	26/506	204/8142	0.000353980780763353	0.00598553313621073	0.00428844649147865	3516/7534/7529/7337/894/6774/5595/1021/1026/4792/2965/5966/2961/7157/5290/1387/1385/578/5610/387/1030/10488/836/998/5315/5879	26
hsa04722	Neurotrophin signaling pathway	18/506	119/8142	0.000366855256735496	0.00598553313621073	0.00428844649147865	5170/4214/5595/4792/2932/805/5781/7157/5290/5599/9252/801/596/387/998/2889/396/5879	18
hsa04933	AGE-RAGE signaling pathway in diabetic complications	16/506	100/8142	0.000404658971456256	0.00608529983660704	0.00435992619872355	3717/1286/6774/5595/7422/1906/5290/5599/2308/7042/596/2152/836/998/5578/5879	16
hsa05161	Hepatitis B	22/506	162/8142	0.000412229988931445	0.00608529983660704	0.00435992619872355	3717/7534/7529/4214/6774/5595/1026/4792/7099/7157/5290/5599/1387/1385/7042/6416/596/10488/836/5578/4609/637	22
hsa04068	FoxO signaling pathway	19/506	131/8142	0.000439141020011779	0.00618789619107507	0.00443343326423375	3643/51701/5170/894/6774/5595/1026/80854/3480/5290/5599/1387/2308/7042/10018/1030/9455/3479/10365	19
hsa04115	p53 signaling pathway	13/506	73/8142	0.000487189898628473	0.00656647254673159	0.00470467133229326	894/1021/1026/143686/7157/4194/3486/27244/596/836/3479/9538/637	13
hsa04015	Rap1 signaling pathway	26/506	210/8142	0.000556521266052807	0.00718839968651542	0.00515026259373431	3643/55740/2904/56034/5154/5587/5595/2254/5028/805/7422/3480/5290/4254/1946/801/387/998/3688/3479/5578/23094/2889/5879/60/1499	26
hsa04215	Apoptosis - multiple species	8/506	32/8142	0.00058608134721719	0.00726740870549316	0.0052068700742243	5599/331/10018/578/330/596/836/637	8
hsa04150	mTOR signaling pathway	21/506	156/8142	0.000623723777318099	0.0074367065757158	0.00532816668073356	3643/7248/7479/5170/8322/4041/5595/64798/2932/3480/5290/57600/10325/64121/51719/387/79109/3479/5578/8325/8326	21
hsa05160	Hepatitis C	21/506	157/8142	0.00067937969992454	0.00757458826058888	0.00542695457719611	7534/7529/8554/6774/5595/1021/1026/4792/2932/5519/7157/5290/578/1965/9076/5610/836/3434/4609/637/1499	21
hsa05225	Hepatocellular carcinoma	22/506	168/8142	0.000684156359020931	0.00757458826058888	0.00542695457719611	7479/8322/4041/5595/1021/1026/2932/2948/1452/7157/3480/5290/7042/578/5578/8325/8110/4609/8326/8289/60/1499	22
hsa05212	Pancreatic cancer	13/506	76/8142	0.000726982288898157	0.00777118998477341	0.00556781353747772	6774/5595/1021/1026/7422/7157/2064/5290/5599/7042/578/998/5879	13
hsa04330	Notch signaling pathway	11/506	59/8142	0.000877642866941332	0.0090689762917271	0.00649763666402179	1488/3516/4853/6310/7088/1840/1387/182/83464/23462/8650	11
hsa04211	Longevity regulating pathway	14/506	89/8142	0.00108970435865307	0.0108970435865307	0.00780738946267567	79813/3643/7248/79602/143686/7157/3480/5290/1385/2308/27244/10488/3479/9821	14
hsa04919	Thyroid hormone signaling pathway	17/506	121/8142	0.00124523065644554	0.0120631719843161	0.00864288383256605	9969/4853/481/5170/6567/5595/2932/7157/5290/1387/2308/7067/5578/4609/478/60/1499	17
hsa04916	Melanogenesis	15/506	101/8142	0.00134361515303051	0.0126218393163472	0.00904315142869017	7479/8322/5595/2932/805/1906/4254/1387/1385/801/10488/5578/8325/8326/1499	15
hsa05222	Small cell lung cancer	14/506	92/8142	0.00151582079446477	0.0138207190083552	0.00990211107220018	1286/1021/1026/4792/7157/5290/331/578/330/596/1030/836/3688/4609	14
hsa04960	Aldosterone-regulated sodium reabsorption	8/506	37/8142	0.00163480156035986	0.0144796709631873	0.0103742294507047	3643/481/5170/5595/5290/3479/5578/478	8
hsa04350	TGF-beta signaling pathway	14/506	94/8142	0.00187082260874	0.0161098613530389	0.0115422096621093	659/64388/6667/5595/93/5519/650/1387/10468/7042/387/1030/4609/285704	14
hsa04360	Axon guidance	22/506	182/8142	0.00197962650723335	0.0165860599254686	0.0118833909822542	91584/659/55740/23365/80031/5170/5595/2932/5781/5290/4690/1946/1073/387/10512/998/3688/5578/1948/137970/5879/57556	22
hsa05214	Glioma	12/506	75/8142	0.00209197725496612	0.0169102581759365	0.0121156688459172	5154/5595/1021/1026/805/7157/3480/5290/801/578/3479/5578	12
hsa05226	Gastric cancer	19/506	149/8142	0.00212741957697266	0.0169102581759365	0.0121156688459172	7479/8322/4041/5595/2254/1026/2932/1452/7157/2064/5290/7042/578/596/1030/8325/4609/8326/1499	19
hsa05162	Measles	18/506	139/8142	0.00232157542135915	0.0179922095155334	0.0128908529975469	8667/894/1457/6774/1021/4792/2932/868/7099/7157/5290/5599/578/1965/5610/596/836/637	18
hsa05213	Endometrial cancer	10/506	58/8142	0.00274785446590715	0.0207764605958833	0.0148856814456074	5170/5595/1026/2932/7157/2064/5290/578/4609/1499	10
hsa05163	Human cytomegalovirus infection	25/506	225/8142	0.00324962857466062	0.0224674442113286	0.0160972180936854	23365/7248/6667/6774/5595/1021/1026/4792/2932/805/7422/7157/5290/54331/1385/801/578/387/10488/836/5578/4609/637/5879/1499	25
hsa04216	Ferroptosis	8/506	41/8142	0.00325090075054284	0.0224674442113286	0.0160972180936854	23657/4891/2181/2182/7037/7157/10533/23305	8
hsa05219	Bladder cancer	8/506	41/8142	0.00325090075054284	0.0224674442113286	0.0160972180936854	5595/1026/7422/7157/2064/23604/9252/4609	8
hsa05211	Renal cell carcinoma	11/506	69/8142	0.00326140319196706	0.0224674442113286	0.0160972180936854	5595/1026/5781/7422/5290/2113/1387/7042/998/2889/5879	11
hsa05417	Lipid and atherosclerosis	24/506	215/8142	0.00366624381833744	0.0247072952974914	0.0177020010450618	3717/5170/6774/5595/4792/2932/805/5451/7099/7157/5290/5599/801/6416/1965/596/387/836/998/3320/5578/3308/637/5879	24
hsa04210	Apoptosis	17/506	136/8142	0.00439233444238444	0.0285647784595701	0.0204657665703541	5170/5595/4792/7157/5290/5599/331/10018/578/142/1965/330/596/1075/836/637/60	17
hsa04950	Maturity onset diabetes of the young	6/506	26/8142	0.00442293343890117	0.0285647784595701	0.0204657665703541	5080/2494/6928/2645/3174/4760	6
hsa05218	Melanoma	11/506	72/8142	0.00456932529791373	0.0289079763745563	0.0207116570968807	56034/5154/5595/2254/1021/1026/7157/3480/5290/578/3479	11
hsa05217	Basal cell carcinoma	10/506	63/8142	0.00509747115469918	0.0316043211591349	0.0226435034450848	7479/8322/1026/2932/7157/650/578/8325/8326/1499	10
hsa04012	ErbB signaling pathway	12/506	85/8142	0.0059999882352334	0.0364705167239677	0.0261299797241331	5595/1026/2932/868/2064/5290/5599/4690/6416/5578/4609/2069	12
hsa05207	Chemical carcinogenesis - receptor activation	23/506	212/8142	0.00623076195992123	0.0370419920975362	0.0265394238797288	688/9314/196/3717/4853/6774/5595/2254/2948/7421/7422/5290/331/1385/85315/182/596/10488/3840/3320/5578/2053/4609	23
hsa04140	Autophagy - animal	17/506	141/8142	0.00633298574570779	0.0370419920975362	0.0265394238797288	7248/22863/55102/5170/5595/64798/23604/3480/5290/5599/10325/64121/1965/596/9821/10533/3146	17
hsa04930	Type II diabetes mellitus	8/506	46/8142	0.00676149259937012	0.0376650821842444	0.026985848356114	3643/122809/5595/2645/5290/5599/3099/5315	8
hsa04931	Insulin resistance	14/506	108/8142	0.00677116760072251	0.0376650821842444	0.026985848356114	133522/3643/5170/6774/4792/2932/90673/5781/5290/5599/1385/2308/5770/10488	14
hsa05216	Thyroid cancer	7/506	37/8142	0.00692327558409715	0.0376650821842444	0.026985848356114	5595/1026/7157/578/7175/4609/1499	7
hsa05220	Chronic myeloid leukemia	11/506	76/8142	0.00692551511129655	0.0376650821842444	0.026985848356114	1488/5595/1021/1026/4792/5781/7157/5290/7042/578/4609	11
hsa04340	Hedgehog signaling pathway	9/506	56/8142	0.00711032494018201	0.0379681638857106	0.0272029968756704	894/2932/1452/23295/8405/50937/23288/596/132884	9
hsa04152	AMPK signaling pathway	15/506	120/8142	0.00722619893308686	0.0379681638857106	0.0272029968756704	3643/7248/5170/10890/79602/5519/3480/5290/1385/2308/51719/55012/10488/3479/2194	15
hsa05231	Choline metabolism in cancer	13/506	98/8142	0.00735411535062734	0.0379962626449079	0.0272231287540767	7248/56034/5154/6667/5170/5595/5290/5599/8527/56994/5578/10810/5879	13
hsa04392	Hippo signaling pathway - multiple species	6/506	29/8142	0.00779035164484597	0.0395903116377418	0.0283652147896894	83937/7003/55233/10413/9770/23286	6
hsa05202	Transcriptional misregulation in cancer	21/506	193/8142	0.00845725727220589	0.0422862863610295	0.0302967960006018	2005/4211/5154/4298/6667/894/4613/1026/905/5966/8864/7157/3480/2308/578/3486/330/3479/1848/4609/30012	21
hsa04010	MAPK signaling pathway	29/506	294/8142	0.00877240280016119	0.0431657915563487	0.0309269338485215	2005/3643/56034/5154/51701/3727/4214/5595/2254/7422/7157/2064/3480/5599/4254/9252/1946/1326/7042/6416/836/998/3479/3556/5578/1848/4609/5879/2069	29
hsa04668	TNF signaling pathway	14/506	112/8142	0.00928363414770112	0.0442757936274977	0.0317222154682581	5595/4792/1906/5290/5599/1385/9252/1326/182/6416/330/10488/836/6374	14
hsa05145	Toxoplasmosis	14/506	112/8142	0.00928363414770112	0.0442757936274977	0.0317222154682581	3717/5170/6774/5595/4792/3127/7099/5599/331/7042/330/596/836/3688	14
hsa04141	Protein processing in endoplasmic reticulum	19/506	171/8142	0.00962917633527298	0.0452279494535549	0.0324044052112057	10808/56681/9709/6184/26232/10802/5599/55968/10960/6185/578/9632/1965/5610/596/10484/3320/7323/55432	19
hsa05131	Shigellosis	25/506	247/8142	0.0105921805692592	0.048140761812768	0.0344913437775689	22863/831/5595/4792/54874/2932/7099/7157/5290/5599/9252/2308/7314/10325/64121/8915/596/387/3099/998/3688/7323/11335/5879/60	25
hsa04917	Prolactin signaling pathway	10/506	70/8142	0.0107404515377497	0.048140761812768	0.0344913437775689	3717/122809/9655/894/6774/5595/2932/2645/5290/5599	10
hsa05230	Central carbon metabolism in cancer	10/506	70/8142	0.0107404515377497	0.048140761812768	0.0344913437775689	5595/5163/2645/7157/2064/5290/3099/3945/4609/5315	10
hsa04710	Circadian rhythm	6/506	31/8142	0.0108704946028831	0.048140761812768	0.0344913437775689	6096/9575/8864/1408/1385/6095	6
